# Supplementary material for: A metal-aware library-expansion and virtual-screening workflow for Pseudomonas aeruginosa ATCC 15692 (PAO1) MraY identifies compound 5311309 with stable binding and mid-micromolar activity
Source: Front Microbiol. 2026 Apr 7;17:1798540. doi: 10.3389/fmicb.2026.1798540 (PMC13095821; doi:10.3389/fmicb.2026.1798540)
Supplement: Supplementary file 1 [file Data_Sheet_1.CSV]

raw_smiles	smiles	MW	Vol	Dense	nHA	nHD	TPSA	nRot	nRing	MaxRing	nHet	fChar	nRig	Flex	nStereo	gasa	QED	Synth	Fsp3	MCE-18	Natural Product-likeness	Alarm_NMR	BMS	Chelating	PAINS	Lipinski	Pfizer	GSK	GoldenTriangle	logS	logD	logP	mp	bp	pka_acidic	pka_basic	caco2	MDCK	PAMPA	pgp_inh	pgp_sub	hia	f20	f30	f50	OATP1B1	OATP1B3	BCRP	BSEP
CC(C)C1CCC(CC1)C(=O)N[C@H](CC2=CC=CC=C2)C(=O)O	CC(C)C1CCC(C(=O)N[C@H](Cc2ccccc2)C(=O)O)CC1	317.2	344.25240701902936	0.9214169415595865	4	2	66.4	7	2	6	4	0	14	0.5	1	0	0.846	2.344	0.579	44.2	-0.234	['-']	['-']	['-']	['-']	0	1	0	0	-3.5188972922344584	2.6180341580288014	3.075475759350514	134.6499702448331	291.85427706361287	3.6680289096626355	3.6204575597122126	-5.175465566608587	-5.024133587264167	0.3134630024433136	0.004339426755905151	0.008747613057494164	2.4437904357910156e-05	0.0019794702529907227	0.00044780969619750977	0.13378340005874634	0.998139500617981	0.9997139573097229	2.0100535039091483e-05	0.9934645295143127
[truncated: 73 more columns]
