# Supplementary material for: A metal-aware library-expansion and virtual-screening workflow for Pseudomonas aeruginosa ATCC 15692 (PAO1) MraY identifies compound 5311309 with stable binding and mid-micromolar activity
Source: Front Microbiol. 2026 Apr 7;17:1798540. doi: 10.3389/fmicb.2026.1798540 (PMC13095821; doi:10.3389/fmicb.2026.1798540)
Supplement: Supplementary file 2 [file Data_Sheet_2.CSV]

smiles	source	source_id	tanimoto_2d	tanimoto_morgan	tanimoto_rdk	tanimoto_maccs	charge_cloud_sim	metal_electrostatic_sim	metal_interaction	aligned_rmsd	pocket_contacts	pocket_hbonds	pocket_clashes	pocket_score	total_score	lipinski_ok	lipinski_violations	mw	logp	tpsa	hbd	hba	rotb	rings	qed	hetero_atoms	hetero_types	functional_groups
CCN(c1cc(-c2ccc(CN3CCOCC3)cc2)cc(C(=O)NCc2c(C)cc(C)[nH]c2=O)c1C)C1CCOCC1	pubchem_similarity	66558664	0.6153846153846154	0.09401709401709402	0.3781094527363184	0.6153846153846154	0.6723992782504057	0.9874744309366679	-1.9731621542938256	1.8288985077269975	72	1	7	53.0	61.54077359933789	True	1	572.75	4.734660000000003	86.9	2	6	9	5	0.38554289103466516	8	2	5
C[C@@H](O[C@H]1OCCN(Cc2n[nH]c(=O)[nH]2)[C@H]1c1ccc(F)cc1)c1cc(C(F)(F)F)cc(C(F)(F)F)c1	pubchem_similarity	135413536	0.6666666666666666	0.11214953271028037	0.36141304347826086	0.6666666666666666	0.7393693547661736	0.9803700025851206	-1.1769131967575082	2.014104536717899	45	3	2	45.0	54.0660579860352	True	1	534.4320000000001	4.952100000000003	83.24000000000001	2	5	6	4	0.4376253118047192	14	3	9
CC[C@H](C)C(=O)O[C@H]1CCC=C2C=C[C@H](C)[C@H](CC[C@@H]3C[C@@H](O)CC(=O)O3)[C@H]21	pubchem_similarity	64715	0.45342312008978675	0.14705882352941177	0.45342312008978675	0.34615384615384615	0.5909994427151946	0.9902715198912873	-1.3072870622900912	2.666295281306476	46	1	2	42.0	50.50609904057588	True	0	390.52000000000015	3.949500000000003	72.83	1	5	6	3	0.695389998340901	5	1	8
CC(=O)OC[C@]12CCC(C)=C[C@H]1O[C@@H]1[C@H](O)[C@@H](OC(C)=O)[C@@]2(C)[C@]12CO2	pubchem_similarity	15571694	0.38271604938271603	0.10204081632653061	0.3542132736763609	0.38271604938271603	0.7916937145569504	0.9736180995724485	-1.4090480387823565	2.6260919518391725	44	2	2	42.0	49.780896999814814	True	0	366.41000000000025	1.1248999999999998	94.59	1	7	3	4	0.45435834168999556	7	1	7
C[C@H](CCC(=O)NCCS(=O)(=O)O)[C@H]1CC[C@H]2[C@@H]3[C@@H](O)C[C@@H]4C[C@H](O)CC[C@]4(C)[C@H]3CC[C@]12C	pubchem_similarity	9848818	0.4444444444444444	0.09523809523809523	0.30851063829787234	0.4444444444444444	0.5272958985919247	0.9601568904435629	-1.9093500986756082	1.6877913329041525	69	0	9	42.0	49.35176967928318	True	0	499.71400000000034	3.3973000000000013	123.93	4	5	7	4	0.39816166284880605	8	3	8
C[C@H](CCC(=O)NCCS(=O)(=O)O)[C@H]1CC[C@H]2[C@@H]3[C@H](O)C[C@@H]4C[C@H](O)CC[C@]4(C)[C@H]3CC[C@]12C	pubchem_similarity	387316	0.4444444444444444	0.09523809523809523	0.30851063829787234	0.4444444444444444	0.5272958985919247	0.9593903082595697	-1.9053790279071303	1.517253913477569	64	1	8	42.0	49.349469932731196	True	0	499.71400000000034	3.3973000000000013	123.93	4	5	7	4	0.39816166284880605	8	3	8
C[C@]12CC[C@H](O)C[C@H]1CC[C@@H]1[C@@H]2C[C@@H](O)[C@]2(C)[C@@H](C3=CC(=O)OC3)CC[C@]12O	pubchem_similarity	15478	0.42105263157894735	0.07920792079207921	0.41685393258426967	0.42105263157894735	0.5890848045366974	0.9683936264852678	-1.659241846159925	2.532856376002377	44	2	3	39.0	46.98633318624295	True	0	390.5200000000002	2.5751000000000013	86.99000000000001	3	5	1	5	0.5992398466063368	5	1	5
CCOc1ccccc1O[C@@H](c1ccccc1)[C@@H]1CNCCO1	pubchem_similarity	65856	0.5070422535211268	0.0989010989010989	0.28455882352941175	0.5070422535211268	0.7834504481241225	0.9292433526506824	-1.489564833532405	2.191080017197278	39	2	2	37.0	46.556461370082936	True	0	313.39700000000005	3.1938000000000004	39.72	1	4	6	3	0.8888730494256724	4	2	4
C[C@H](CCC(=O)NCCS(=O)(=O)O)[C@H]1CC[C@H]2[C@@H]3[C@H](O)C[C@@H]4C[C@H](O)CC[C@]4(C)[C@H]3C[C@H](O)[C@]12C	pubchem_similarity	6675	0.4444444444444444	0.09174311926605505	0.3234946871310508	0.4444444444444444	0.5761426356284703	0.9613201479509309	-2.2405614033551213	2.087863421669862	52	1	5	39.0	46.24078879928279	True	1	515.7130000000003	2.368100000000001	144.16	5	6	7	4	0.3274402873169447	9	3	9
C[C@H](CCC(=O)NCC(=O)O)[C@H]1CC[C@H]2[C@@H]3[C@H](O)C[C@@H]4C[C@H](O)CC[C@]4(C)[C@H]3C[C@H](O)[C@]12C	pubchem_similarity	10140	0.5066666666666667	0.10576923076923077	0.5030800821355236	0.5066666666666667	0.5704456904434132	0.9779771604087794	-2.074915328820441	1.8179740516640124	53	1	6	37.0	44.839026456839214	True	0	465.6310000000003	2.564899999999999	127.09000000000002	5	5	6	4	0.41029008713090476	7	2	7
CCOC(=O)[C@H](CCc1ccccc1)N[C@@H](C)C(=O)N1Cc2ccccc2C[C@H]1C(=O)O	pubchem_similarity	54892	0.56	0.1111111111111111	0.3726158038147139	0.56	0.761128930384757	0.9525892933003903	-1.4363603812853327	2.212158885649083	38	0	1	35.0	43.93348397463508	True	0	438.5240000000003	2.5671	95.94000000000001	2	5	9	3	0.5844860779881329	7	2	9
N#C[C@@H]1CCCN1C(=O)CNC12CC3CC(CC(O)(C3)C1)C2	pubchem_similarity	6918537	0.5972222222222222	0.0967741935483871	0.38610478359908884	0.5972222222222222	0.5946394628212613	0.9284756712515341	-1.0848445241151645	2.314656585863643	35	1	1	34.0	43.42232695798315	True	0	303.4060000000001	1.1742799999999989	76.36	2	4	3	5	0.8205033024916378	5	2	4
CCOC(=O)[C@H](C)C[C@@H](Cc1ccc(-c2ccccc2)cc1)NC(=O)CCC(=O)O	pubchem_similarity	9811834	0.43661971830985913	0.07291666666666667	0.4080717488789238	0.43661971830985913	0.6931467288713361	0.9121202021734591	-1.9621949264372969	1.983709657435274	49	2	6	35.0	42.95063543677119	True	0	411.49800000000016	3.8350000000000017	92.7	2	4	11	2	0.5482942603196118	6	2	9
CC(=O)OC[C@]12C[C@H](O)C(C)=C[C@H]1O[C@@H]1[C@H](O)[C@@H](OC(C)=O)[C@@]2(C)[C@]12CO2	pubchem_similarity	13818797	0.41025641025641024	0.10101010101010101	0.35835172921265634	0.41025641025641024	0.8569992915553037	0.9882698148987097	-1.4421310111311463	2.647385760592221	42	4	5	35.0	42.933482353344935	True	0	382.4090000000003	0.09569999999999945	114.82000000000002	2	8	3	4	0.4011307580853813	8	1	8
CC(C)NCC(O)COc1ccc(COCCOC(C)C)cc1	pubchem_similarity	2405	0.5020408163265306	0.11363636363636363	0.5020408163265306	0.4788732394366197	0.8405431681352477	0.9577007104126105	-1.3879889385839537	1.6074975115359924	48	2	6	34.0	42.79793799058947	True	0	325.449	2.3659	59.95	2	5	12	1	0.5778484804828311	5	2	5
CC(C)(NC(=O)C1=C(O)[C@@H]2Oc3c(O)ccc4c3[C@@]23CCN(CC2CC2)[C@H](C4)[C@]3(O)C1)c1nc(-c2ccccc2)no1	pubchem_similarity	54732242	0.6206896551724138	0.07874015748031496	0.49558899844317594	0.6206896551724138	0.6547478447427156	0.9978953679705166	-1.9591352334165548	2.409439956262431	65	1	11	34.0	42.45819505947423	True	1	570.6460000000004	3.4798000000000027	141.18	4	9	6	8	0.35052166340505786	10	2	6
Oc1ccc2c3c1O[C@H]1[C@@H](O)CC[C@@]4(O)[C@@H](C2)N(CC2CCC2)CC[C@]314	pubchem_similarity	5311304	0.5540540540540541	0.08823529411764706	0.4740783410138249	0.5540540540540541	0.6301506158823925	0.9975956533169309	-1.6517655697948737	2.504444522563597	41	2	4	33.0	42.27781624255626	True	0	357.4500000000003	1.7072999999999998	73.16	3	5	2	6	0.751485926856804	5	2	4
CCOC(=O)O[C@]1(C(=O)OCCl)CC[C@H]2[C@@H]3CCC4=CC(=O)C=C[C@]4(C)[C@H]3[C@@H](O)C[C@@]21C	pubchem_similarity	444025	0.34523809523809523	0.07142857142857142	0.3330995792426367	0.34523809523809523	0.6114347902392999	0.9461161530422412	-1.4002750683817133	2.3707122067498054	54	1	7	35.0	42.27182047321575	True	0	466.95800000000025	3.9165000000000028	99.13000000000001	1	7	4	4	0.49480398580664986	8	2	10
C=C1C/C(=C/C)C(=O)O[C@@H]2CCN3CC=C(COC(=O)[C@]1(C)O)[C@H]23	pubchem_similarity	5281750	0.4936708860759494	0.09	0.40244731475186946	0.4936708860759494	0.6920516296353556	0.9917627933515751	-1.1001976866441285	1.958521589592353	35	1	1	34.0	42.04747908040318	True	0	333.384	1.1128999999999998	76.07	1	6	0	3	0.40657767023266517	6	2	8
CC(C)[C@]12O[C@H]1[C@@H]1O[C@]13[C@]1(O[C@H]1C[C@H]1C4=C(CC[C@@]13C)C(=O)OC4)[C@@H]2O	pubchem_similarity	107985	0.36408800567778565	0.0891089108910891	0.36408800567778565	0.35365853658536583	0.7249621680666174	0.9995959133266263	-0.8833035275752494	2.010644963634564	34	0	0	34.0	41.93992864001992	True	0	360.40600000000006	1.1030999999999997	84.12	1	6	1	7	0.5569255118392922	6	1	7
C[C@@H]1O[C@@H](O[C@@H]2C=C3CC[C@@H]4[C@H](CC[C@]5(C)[C@@H](c6ccc(=O)oc6)CC[C@]45O)[C@@]3(C)CC2)[C@H](O)[C@H](O)[C@H]1O	pubchem_similarity	5284613	0.425	0.10810810810810811	0.41779891304347827	0.425	0.6920751014162096	0.9832977828806735	-2.0062929876512254	3.246893177485642	62	1	10	34.0	41.77645376528674	True	1	530.6580000000004	3.013800000000002	129.59	4	8	3	6	0.4391367379374335	8	1	6
CN1C2CC(OC(=O)[C@H](CO)c3ccccc3)CC1C1OC12	pubchem_similarity	2723877	0.5205479452054794	0.13793103448275862	0.3877388535031847	0.5205479452054794	0.8058106914021563	0.9593483955794848	-1.3250873556217806	2.187420920269067	37	2	3	32.0	41.0778344777495	True	0	303.358	0.9180999999999995	62.3	1	5	4	4	0.6618093940597772	5	2	6
CC(C)C1CCC(C(=O)N[C@H](Cc2ccccc2)C(=O)O)CC1	pubchem_similarity	5311309	0.39436619718309857	0.11627906976744186	0.38717067583046966	0.39436619718309857	0.5526154505480764	0.9430628739532969	-1.2958133590623286	1.628962791113856	41	0	3	32.0	40.44443377785301	True	0	317.42900000000014	3.2609000000000012	66.4	2	2	6	2	0.8460610896604897	4	2	6
CCCNCC(O)COc1ccccc1C(=O)CCc1ccccc1	pubchem_similarity	4932	0.4864864864864865	0.07291666666666667	0.3972911963882618	0.4864864864864865	0.7638090840455547	0.9932910706345156	-1.5235418508762895	1.8819611473592794	35	0	1	32.0	40.39953102234145	True	0	341.4510000000001	3.2414000000000023	58.559999999999995	2	4	11	2	0.4865357366381187	4	2	6
COc1ccc2c3c1O[C@H]1[C@@H](O)CC[C@H]4[C@@H](C2)N(C)CC[C@@]341	pubchem_similarity	5284543	0.4935064935064935	0.10309278350515463	0.44760213143872113	0.4935064935064935	0.6613810955643424	0.9784226255161078	-1.2403062288725357	2.9400997819031147	36	2	3	31.0	40.29825486628831	True	0	301.3860000000001	1.7251	41.93	1	4	1	5	0.857564110359614	4	2	3
CO[C@@H]1[C@H](OC(=O)NC(=O)CCl)CC[C@]2(CO2)[C@H]1[C@@]1(C)O[C@@H]1CC=C(C)C	pubchem_similarity	369976	0.46987951807228917	0.11	0.3404255319148936	0.46987951807228917	0.8331657273528025	0.9808660791970176	-1.183376725739899	1.767266854562967	37	2	3	32.0	40.211309071382004	True	0	401.88700000000017	2.554400000000001	89.69	1	6	6	3	0.4176605962413012	8	3	8
CN1CC[C@]23c4c5ccc(O)c4O[C@H]2[C@@H](O)CC[C@H]3[C@H]1C5	pubchem_similarity	5359421	0.4805194805194805	0.09473684210526316	0.4456973293768546	0.4805194805194805	0.5726906303277641	0.9755337804532594	-1.2481171153338242	2.529522760065036	30	2	1	31.0	39.74746247673448	True	0	287.359	1.4221	52.93000000000001	2	4	0	5	0.7576274907072594	4	2	3
COc1ccccc1OCC(O)CN1CCN(CC(=O)Nc2c(C)cccc2C)CC1	pubchem_similarity	56959	0.64	0.10309278350515463	0.43609865470852016	0.64	0.7646814466735392	0.9977228807765086	-1.7067577235368154	2.077061927349194	44	2	6	30.0	39.64209670398083	True	0	427.5450000000002	2.30804	74.27	2	6	9	3	0.6398550561014078	7	2	4
C[C@H]1[C@H](OC(=O)CCC(=O)O)O[C@@H]2O[C@@]3(C)CC[C@H]4[C@H](C)CC[C@@H]1[C@@]24OO3	pubchem_similarity	6917864	0.3832468495181616	0.10204081632653061	0.3832468495181616	0.3717948717948718	0.4900625156248444	0.9889886820535783	-1.4513262115227943	2.5551103862685083	46	2	6	32.0	39.612545685942024	True	0	384.4250000000002	2.6024000000000003	100.52000000000002	1	7	4	5	0.5830734536469286	8	1	8
C[C@H](CCC(=O)O)[C@H]1CC[C@H]2[C@@H]3[C@H](O)C[C@@H]4C[C@H](O)CC[C@]4(C)[C@H]3CC[C@]12C	pubchem_similarity	10133	0.3436213991769547	0.09473684210526316	0.3436213991769547	0.33783783783783783	0.4647509681399228	0.9755325457886359	-1.6405005949319262	1.4522749371913275	56	0	8	32.0	39.551692857591995	True	0	392.5800000000002	4.477900000000004	77.76	3	3	4	4	0.659162096020487	4	1	5
CCOC(=O)O[C@]1(C(=O)COC(=O)CC)CC[C@H]2[C@@H]3CCC4=CC(=O)C=C[C@]4(C)[C@H]3[C@@H](O)C[C@@]21C	pubchem_similarity	6714002	0.37037037037037035	0.07017543859649122	0.3255649717514124	0.37037037037037035	0.5877803295265787	0.945177503711459	-1.4643963006895784	1.9261534998030696	55	2	9	32.0	39.55139562895818	True	0	488.5770000000002	3.6993000000000027	116.2	1	8	6	4	0.562816868972934	8	1	10
CN1C2CCC1CC(OC(=O)C(CO)c1ccccc1)C2	pubchem_similarity	3661	0.5	0.11627906976744186	0.4626865671641791	0.5	0.6988917897135529	0.9459720641594239	-1.328872416535516	2.114501782715973	37	1	3	30.0	39.31746960672333	True	0	289.37500000000006	1.9308999999999996	49.769999999999996	1	4	4	3	0.8605899449393155	4	2	5
C=C1C(=O)[C@]23[C@H](O)[C@H]1CC[C@H]2[C@@]12CO[C@]3(O)[C@@H](O)[C@@H]1C(C)(C)CC[C@@H]2O	pubchem_similarity	5321010	0.4177215189873418	0.07216494845360824	0.37318840579710144	0.4177215189873418	0.7603427618501188	0.9981004010170459	-1.8144541899785946	2.872402016297318	38	1	3	31.0	38.99253779566003	True	0	364.4380000000001	0.3755999999999991	107.22000000000001	4	6	0	6	0.4629811579906462	6	1	9
COc1ccc(CN2CCNCC2)c(OC)c1OC	pubchem_similarity	21109	0.5342465753424658	0.0975609756097561	0.3892013498312711	0.5342465753424658	0.763125261888363	0.9976406578036532	-1.2250612330217157	2.1660047061609733	31	2	2	29.0	38.78482846783484	True	0	266.34099999999995	1.1176	42.96000000000001	1	5	5	2	0.8648076979782771	5	2	4
CCC(CC)O[C@@H]1C=C(C(=O)O)C[C@H](N)[C@H]1NC(C)=O	pubchem_similarity	449381	0.4657534246575342	0.12643678160919541	0.3373134328358209	0.4657534246575342	0.657252471102064	0.9975380939391183	-1.3842700188537964	1.4529332597794182	31	1	1	30.0	38.64465765920408	True	0	284.356	0.8069000000000008	101.65	3	4	6	1	0.669590437298308	6	2	6
CCCC1O[C@@H]2C[C@H]3[C@@H]4CCC5=CC(=O)C=C[C@]5(C)[C@H]4[C@@H](O)C[C@]3(C)[C@]2(C(=O)CO)O1	pubchem_similarity	5281004	0.4125	0.1	0.37508747375787266	0.4125	0.6334987093387607	0.9839424798108738	-1.77532442572921	2.285131587299926	48	3	8	30.0	38.41868323433261	True	0	430.5410000000002	2.7168000000000014	93.06	2	6	4	5	0.7124527920741569	6	1	6
O=C1CC[C@@]2(O)[C@H]3Cc4ccc(O)c5c4[C@@]2(CCN3CC2CC2)[C@H]1O5	pubchem_similarity	5360515	0.5466666666666666	0.08823529411764706	0.46928327645051193	0.5466666666666666	0.5656693588287394	0.9977083051183674	-1.3348326919317013	2.525149916859089	37	2	4	29.0	38.418661537433266	True	0	341.4070000000001	1.5253999999999999	70.0	2	5	2	6	0.8536215236957835	5	2	5
C=C1CC[C@@]2(O)[C@H]3Cc4ccc(O)c5c4[C@@]2(CCN3CC2CC2)[C@H]1O5	pubchem_similarity	5284594	0.5128205128205128	0.07766990291262135	0.47362450368689735	0.5128205128205128	0.6117373042173514	0.9973072946317669	-1.4613408134321348	2.50949541325865	37	2	4	29.0	38.2190802723494	True	0	339.4350000000001	2.512500000000001	52.93000000000001	2	4	2	6	0.813193738638947	4	2	3
CO[C@H]1O[C@@H]2O[C@@]3(C)CC[C@H]4[C@H](C)CC[C@@H]([C@H]1C)[C@@]24OO3	pubchem_similarity	68911	0.3766333589546503	0.0898876404494382	0.3766333589546503	0.3246753246753247	0.5331339958739839	0.988028294108619	-0.9991839556529644	2.6163459377719978	31	1	1	30.0	38.00336392657708	True	0	298.379	2.8408000000000015	46.150000000000006	0	5	1	5	0.6966147525766675	5	1	3
CC1=C2C(=O)[C@H]3[C@@H](CC=C4C[C@@H](O)CC[C@@]43C)[C@@H]2CC[C@]12O[C@@H]1C[C@H](C)CN[C@H]1[C@H]2C	pubchem_similarity	10098	0.46153846153846156	0.09090909090909091	0.39580514208389717	0.46153846153846156	0.5034923320423234	0.9665222727020797	-1.456225343168708	2.33757447030966	45	0	5	30.0	37.929672231418195	True	0	425.6130000000002	4.180900000000003	58.56	2	4	0	6	0.571809480511667	4	2	6
N#C[C@@H]1C[C@@H]2C[C@@H]2N1C(=O)[C@@H](N)C12CC3CC(CC(O)(C3)C1)C2	pubchem_similarity	11243969	0.47297297297297297	0.052083333333333336	0.2913143735588009	0.47297297297297297	0.6042247408322261	0.9739321700395255	-1.307002774676399	2.3112113091972857	36	1	3	29.0	37.894531197490515	True	0	315.4170000000001	1.157979999999999	90.35000000000001	2	4	2	6	0.7998067802808753	5	2	5
CC(Cc1cccc(C(F)(F)F)c1)NCCOC(=O)c1ccccc1	pubchem_similarity	2318	0.3466666666666667	0.07291666666666667	0.33826879271070615	0.3466666666666667	0.7353504791704673	0.9557233026429064	-0.9751587179239232	1.5791692571116565	31	1	1	30.0	37.88112480465485	True	0	351.368	4.083000000000003	38.33	1	3	7	2	0.6033068683506221	6	3	8
Fc1ccc([C@@H]2CCNC[C@H]2COc2ccc3c(c2)OCO3)cc1	pubchem_similarity	43815	0.5064935064935064	0.10638297872340426	0.4602649006622517	0.5064935064935064	0.7742167207239661	0.9729086147941972	-1.3117463372327693	1.962005263896968	32	1	2	28.0	37.80145094844172	True	0	329.3710000000001	3.326500000000002	39.72	1	4	4	4	0.9339413767145556	5	3	5
CC(=O)OCC(=O)[C@@]1(O)[C@H](OC(C)=O)C[C@H]2[C@@H]3CCC4=CC(=O)C=C[C@]4(C)[C@@]3(F)[C@@H](O)C[C@@]21C	pubchem_similarity	6216	0.369826435246996	0.07207207207207207	0.369826435246996	0.3614457831325301	0.616759592721167	0.9821262118494258	-1.4610651759984887	2.572125320277586	51	3	9	30.0	37.78554815297209	True	0	478.5130000000003	1.7620999999999991	127.2	2	8	4	4	0.5855060519155003	9	2	9
CC(CCc1ccccc1)NCC(O)c1ccc(O)c(C(N)=O)c1	pubchem_similarity	3869	0.5068493150684932	0.07291666666666667	0.4154535274356103	0.5068493150684932	0.7585039653005389	0.9615822084467649	-1.5291649137154988	1.8997360858968342	39	1	4	29.0	37.72651801611731	True	0	328.4120000000001	2.1353999999999997	95.57999999999998	4	4	8	2	0.5968389616111595	5	2	6
CC(=O)OC[C@]12C[C@H](OC(=O)CC(C)C)C(C)=C[C@H]1O[C@@H]1[C@H](O)[C@@H](O)[C@@]2(C)[C@]12CO2	pubchem_similarity	10093830	0.4	0.11650485436893204	0.35953420669577874	0.4	0.758527886915452	0.9895012221219974	-1.4940268277797775	2.306696691455637	45	0	5	30.0	37.635678515637984	True	0	424.4900000000002	1.1218999999999997	114.82000000000001	2	8	5	4	0.3833730251470301	8	1	9
C=C1C/C(=C/C)C(=O)O[C@@H]2CCN3CC=C(COC(=O)[C@@]1(O)CO)[C@H]23	pubchem_similarity	5281744	0.5641025641025641	0.12	0.4120805369127517	0.5641025641025641	0.8055864734348316	0.9992273988571758	-1.4645592953575541	1.667294584092164	34	2	3	29.0	37.60911038163107	True	0	349.38300000000004	0.08529999999999982	96.3	2	7	1	3	0.3932474725590208	7	2	9
CC(OC(=O)NCC1(CC(=O)O)CCCCC1)OC(=O)C(C)C	pubchem_similarity	9883933	0.4444444444444444	0.09195402298850575	0.3665105386416862	0.4444444444444444	0.45120162737423986	0.9395876504576167	-1.155413095846437	2.030095344993636	33	3	3	30.0	37.59276341168077	True	0	329.39300000000003	2.683	101.93	2	5	7	1	0.549791661112407	7	2	10
CC(=O)O[C@@H]1[C@H]2CC[C@H]3[C@@](C)(O)[C@@H]4C[C@H](O)C(C)(C)[C@@]4(O)[C@H](O)C[C@@]13C[C@@]2(C)O	pubchem_similarity	9548612	0.4171562867215041	0.07291666666666667	0.4171562867215041	0.3684210526315789	0.6110040746751519	0.9799806452588085	-1.9498460916465785	1.7303920557741845	49	1	7	30.0	37.453748267118954	True	0	412.5230000000002	0.7390999999999996	127.45000000000002	5	7	1	4	0.40200558279490123	7	1	7
CC(C)(C)[C@H](NC(=O)C(F)(F)F)C(=O)N1C[C@H]2[C@@H]([C@H]1C(=O)N[C@H](C#N)C[C@@H]1CCNC1=O)C2(C)C	pubchem_similarity	155903259	0.5375	0.10810810810810811	0.3152251608291637	0.5375	0.5450234448338152	0.994967905122214	-1.2782250521139586	2.19095977399664	52	2	9	29.0	37.27363000515136	True	0	499.5340000000003	1.0971800000000007	131.4	3	5	6	3	0.5037264667056947	12	3	12
Oc1ccc(CC2NCCc3cc(O)c(O)cc32)cc1	pubchem_similarity	114840	0.43661971830985913	0.05747126436781609	0.4141749723145072	0.43661971830985913	0.6062802488951154	0.982020204006359	-1.4794672365870971	1.6455475685816072	30	1	1	29.0	37.23787286338862	True	0	271.316	2.2329	72.72	4	4	2	3	0.6320510540100068	4	2	4
CN1[C@@H]2CC(OC(=O)[C@@H](CO)c3ccccc3)C[C@H]1[C@H]1O[C@H]12	pubchem_similarity	638340	0.5205479452054794	0.13793103448275862	0.3877388535031847	0.5205479452054794	0.8058106914021563	0.9532332938109572	-1.4362060638628145	2.2647445505395107	34	3	4	28.0	37.05948917244392	True	0	303.358	0.9180999999999995	62.3	1	5	4	4	0.6618093940597772	5	2	6
C=C[C@@]1(C)CC(=O)[C@]2(O)[C@@]3(C)[C@@H](O)CCC(C)(C)[C@@H]3[C@H](O)[C@H](OC(C)=O)[C@@]2(C)O1	pubchem_similarity	47936	0.39473684210526316	0.09090909090909091	0.3606676342525399	0.39473684210526316	0.6410061517620038	0.9819162003785886	-1.8471846420649696	2.249610655710367	47	0	6	29.0	36.60293654225869	True	0	410.5070000000001	1.5199	113.29	3	7	2	3	0.46716380902420096	7	1	9
C=CCN1CC[C@]23c4c5ccc(O)c4O[C@H]2C(=O)CC[C@@]3(O)[C@H]1C5	pubchem_similarity	5284596	0.5394736842105263	0.07692307692307693	0.4690867838910947	0.5394736842105263	0.6758450526748042	0.9976344156636272	-1.3550974367872728	2.4502488610020934	34	1	3	27.0	36.44652031314567	True	0	327.3800000000001	1.3014	70.0	2	5	2	5	0.8015195132508509	5	2	5
C/C=C(/C)C(=O)O[C@H]1C(C)=C[C@]23C(=O)[C@@H](C=C(CO)[C@@H](O)[C@]12O)[C@H]1[C@@H](C[C@H]3C)C1(C)C	pubchem_similarity	6918670	0.37919463087248323	0.09345794392523364	0.37919463087248323	0.34177215189873417	0.6318474615194623	0.9983223615585896	-1.5960143018202386	2.7091778862662235	48	1	7	29.0	36.23672930890614	True	0	430.54100000000017	2.3323	104.06000000000002	3	6	3	4	0.36069804894300933	6	1	11
C=CCN1CC[C@]23c4c5ccc(O)c4O[C@H]2[C@@H](O)C=C[C@H]3[C@H]1C5	pubchem_similarity	5284595	0.4666666666666667	0.0891089108910891	0.4509359047078843	0.4666666666666667	0.722625259000258	0.9908567938488873	-1.3752019567118134	2.5230233193694773	32	2	3	27.0	36.20302933565528	True	0	311.3810000000001	1.7542999999999997	52.93000000000001	2	4	2	5	0.817291700924923	4	2	3
CN1CC[C@]23c4c5ccc(O)c4O[C@H]2C(=O)CC[C@@]3(O)[C@H]1C5	pubchem_similarity	5284604	0.5128205128205128	0.08163265306122448	0.4689458689458689	0.5128205128205128	0.6109452215006591	0.996845686478135	-1.2596403747363383	2.5258595751299064	31	1	2	27.0	35.99562410395643	True	0	301.342	0.7451999999999999	70.0	2	5	0	5	0.7396980124727146	5	2	5
C[C@H]1[C@@H](O)O[C@@H]2O[C@@]3(C)CC[C@H]4[C@H](C)CC[C@@H]1[C@@]24OO3	pubchem_similarity	3000518	0.37	0.09195402298850575	0.37	0.34210526315789475	0.4772611156153984	0.9889807393883808	-1.0648460327317917	2.660203651183195	29	1	1	28.0	35.84445364099411	True	0	284.352	2.1867	57.150000000000006	1	5	0	5	0.6909963971993888	5	1	3
CCC(C)(C)C(=O)O[C@H]1C[C@@H](C)C=C2C=C[C@H](C)[C@H](CC[C@@H]3C[C@@H](O)CC(=O)O3)[C@H]21	pubchem_similarity	54454	0.3333333333333333	0.11650485436893204	0.2617246596066566	0.3333333333333333	0.5685864086996744	0.9852430285766851	-1.5309565252458364	2.6219388443622247	50	1	8	28.0	35.67675539485901	True	0	418.57400000000024	4.585600000000005	72.83	1	5	6	3	0.6390622750209786	5	1	9
C[C@H]1CCC/C=C/[C@@H]2C[C@H](O)C[C@H]2[C@H](O)/C=C/C(=O)O1	pubchem_similarity	5287620	0.3388042203985932	0.07692307692307693	0.3388042203985932	0.3055555555555556	0.6949168343813396	0.9931095590945195	-1.51163712772213	1.8652580567449242	26	1	0	28.0	35.640149088014866	True	0	280.36400000000003	1.9624	66.76	2	4	0	2	0.5256552133252202	4	1	4
CC(C)(C)NCC(O)COc1cccc2c1CCC(=O)N2	pubchem_similarity	2583	0.5657894736842105	0.09574468085106383	0.26391901663051337	0.5657894736842105	0.6612341368630472	0.9809552224747644	-1.2355659708892597	1.177036771761732	29	0	1	26.0	35.41120387023688	True	0	292.37899999999996	1.6990999999999998	70.58999999999999	3	4	5	2	0.7723075202218123	5	2	5
CC(C)CN(C[C@@H](O)[C@H](Cc1ccccc1)NC(=O)O[C@H]1CCOC1)S(=O)(=O)c1ccc(N)cc1	pubchem_similarity	65016	0.5268817204301075	0.12037037037037036	0.3672473867595819	0.5268817204301075	0.7956806501562416	0.9928324194398892	-2.1949556990462216	1.8177441255990403	60	3	13	27.0	35.40348828509838	True	1	505.63700000000034	2.4028	131.19	3	7	11	3	0.39974037477190066	10	3	10
CC1(C)O[C@@H]2C[C@H]3[C@@H]4C[C@H](F)C5=CC(=O)C=C[C@]5(C)[C@H]4[C@@H](O)C[C@]3(C)[C@]2(C(=O)CO)O1	pubchem_similarity	82153	0.38523489932885907	0.07339449541284404	0.38523489932885907	0.36904761904761907	0.6702660196838834	0.99386371671406	-1.6473880337539724	2.2627345776372487	48	3	9	27.0	35.32661182866962	True	0	434.50400000000025	2.2747000000000006	93.06	2	6	2	5	0.6927713808384576	7	2	7
C=C[C@]12CN(C)[C@@H]3[C@H]4CO[C@H](C[C@H]41)[C@]1(C(=O)Nc4ccccc41)[C@@H]32	pubchem_similarity	5390854	0.47891392258809934	0.05714285714285714	0.47891392258809934	0.4625	0.7372728097753037	0.9917755957347552	-1.4201364167649313	3.0212152429554315	36	1	4	26.0	35.25813398482473	True	0	322.408	2.0275999999999996	41.57	1	3	1	6	0.804563988376453	4	2	5
CN1C2CC(OC(=O)C(CO)c3ccccc3)CC1C1OC12	pubchem_similarity	5184	0.5205479452054794	0.13793103448275862	0.3877388535031847	0.5205479452054794	0.8058106914021563	0.9660439764052243	-1.3279822954344218	2.152708722562472	36	1	4	26.0	35.097921220226716	True	0	303.358	0.9180999999999995	62.3	1	5	4	4	0.6618093940597772	5	2	6
C[C@H]1CO[C@@H]2Cn3cc(C(=O)NCc4ccc(F)cc4F)c(=O)c(O)c3C(=O)N12	pubchem_similarity	54713659	0.5802469135802469	0.08333333333333333	0.44144144144144143	0.5802469135802469	0.8522237715339327	0.9938774597583393	-0.7464074307126005	1.7058301966192786	33	2	4	25.0	34.96480595049579	True	0	405.35700000000014	0.9626999999999997	100.86999999999999	2	6	3	4	0.7924971534172237	10	3	9
C[C@@H]1C[C@@]2(O[C@H]2C)C(=O)O[C@@H]2CCN3CC=C(COC(=O)[C@]1(C)O)[C@H]23	pubchem_similarity	442741	0.4878048780487805	0.09183673469387756	0.4321745057941377	0.4878048780487805	0.668011079599016	0.997838922231698	-1.2063361503027912	2.033052842472551	34	1	3	27.0	34.920351062981084	True	0	351.39900000000006	0.40399999999999997	88.60000000000001	1	7	0	4	0.38392924894801794	7	2	10
C[C@@]12OC(=O)[C@]1([C@@H](O)[C@@H]1C=CCCC1)NC(=O)[C@@H]2CCCl	pubchem_similarity	11347535	0.4935064935064935	0.10309278350515463	0.4383116883116883	0.4935064935064935	0.614005742494437	0.9436440463568252	-1.0855760192190185	2.243870538285609	30	0	1	27.0	34.916624605658065	True	0	313.78100000000006	1.1327999999999998	75.63	2	4	4	3	0.4633828380220821	6	3	9
C[C@]12CC[C@H]3[C@@H](CC[C@@]45O[C@@H]4C(O)=C(C#N)C[C@]35C)[C@@H]1CC[C@@H]2O	pubchem_similarity	656583	0.35443037974683544	0.07216494845360824	0.2969786293294031	0.35443037974683544	0.5612990565064585	0.9836580577936996	-1.208175973998774	2.035480502211004	30	0	1	27.0	34.84741826646579	True	0	329.44000000000005	3.466880000000002	76.78	2	4	0	5	0.6672313604458664	4	2	4
CCOC(=O)[C@H](CCc1ccccc1)N[C@@H](C)C(=O)N1[C@H](C(=O)O)C[C@H]2CCCC[C@@H]21	pubchem_similarity	5484727	0.5616438356164384	0.10891089108910891	0.35450516986706054	0.5616438356164384	0.6850295017686727	0.9668622425308747	-1.3852419585232099	2.1710169056795583	48	1	8	26.0	34.83417440058988	True	0	430.54500000000036	2.7733000000000008	95.94000000000001	2	5	9	3	0.5851031637925748	7	2	9
CC[C@H]1CN2CCc3cc(OC)c(OC)cc3[C@@H]2C[C@@H]1C[C@H]1NCCc2cc(OC)c(OC)cc21	pubchem_similarity	10219	0.4935064935064935	0.08080808080808081	0.31180555555555556	0.4935064935064935	0.7094641677240353	0.9944291204738026	-1.58950365706777	1.5390253675018335	60	1	12	26.0	34.68679960412511	True	0	480.64900000000034	4.943400000000005	52.19000000000001	1	6	7	5	0.6056838132410554	6	2	5
C[C@@H]1C[C@@H]([C@H](O)CC2CC(=O)NC(=O)C2)C(=O)[C@@H](C)C1	pubchem_similarity	6197	0.4908722109533469	0.13414634146341464	0.4908722109533469	0.4782608695652174	0.5020454743436237	0.9801769709166761	-0.9759501320553953	2.148247631114217	34	2	4	26.0	34.670449717575714	True	0	281.35200000000003	1.0414999999999999	83.47	2	4	3	2	0.7571556004572341	5	2	9
C[C@H](CCC(=O)NCCS(=O)(=O)O)[C@H]1CC[C@H]2[C@@H]3CC[C@@H]4C[C@H](O)CC[C@]4(C)[C@H]3C[C@H](O)[C@]12C	pubchem_similarity	2733768	0.4444444444444444	0.09259259259259259	0.31641086186540734	0.4444444444444444	0.5272958985919247	0.9817633078681177	-1.9307240608191085	1.5551663968853848	64	1	13	27.0	34.416588931556845	True	0	499.71400000000034	3.3973000000000013	123.93	4	5	7	4	0.39816166284880605	8	3	8
C=C1[C@@H](C)[C@H]2[C@H](Cc3ccccc3)NC(=O)[C@]23OC(=O)/C=C/[C@H](O)CCC[C@@H](C)C/C=C/[C@H]3[C@@H]1O	pubchem_similarity	5311281	0.5316455696202531	0.07894736842105263	0.43894802755165935	0.5316455696202531	0.699034070347319	0.9962370138389041	-1.8751403395512356	2.1846482307684294	61	2	13	26.0	34.38251413085884	True	0	479.61700000000025	3.492100000000003	95.86	3	5	2	4	0.4458357001820735	6	2	7
C[C@@H]1CC[C@H]2[C@@H](C)C(=O)O[C@@H]3O[C@@]4(C)CC[C@@H]1[C@]32OO4	pubchem_similarity	68827	0.3829479768786127	0.054945054945054944	0.3829479768786127	0.3116883116883117	0.4508143842250739	0.9890714156421405	-0.7915996813383216	2.6465009922103815	28	1	1	27.0	34.29619234295925	True	0	282.33599999999996	2.3949000000000007	53.99000000000001	0	5	0	5	0.5042031477298718	5	1	5
CC(CCc1ccc(O)cc1)NCCc1ccc(O)c(O)c1	pubchem_similarity	36811	0.4766734279918864	0.06976744186046512	0.4766734279918864	0.4166666666666667	0.5918839859676608	0.9688437358719127	-1.5621643654258148	1.868966062975747	36	1	4	26.0	34.25367098045725	True	0	301.386	2.956800000000002	72.72	4	4	7	2	0.593334886982252	4	2	4
C=C1/C(=C\C=C2/CCC[C@]3(C)[C@@H]([C@H](C)OCCC(C)(C)O)CC[C@@H]23)C[C@@H](O)C[C@@H]1O	pubchem_similarity	6398761	0.4406392694063927	0.10377358490566038	0.4406392694063927	0.3717948717948718	0.6305480951321152	0.9793940038045704	-1.8433021398824905	2.085405323059155	53	0	9	26.0	34.157556298702154	True	0	418.61800000000017	4.693500000000006	69.92	3	4	6	3	0.5850272499974164	4	1	4
CN(C)C(=O)Oc1cc(OC(=O)N(C)C)cc(C(O)CNC(C)(C)C)c1	pubchem_similarity	54766	0.48	0.08045977011494253	0.3838268792710706	0.48	0.5414218855453301	0.9845098973330259	-1.2976524350187826	2.3568644107897074	47	4	10	25.0	33.9240742595483	True	0	367.4460000000001	2.2288999999999994	91.34	2	6	5	1	0.8292335988195221	8	2	8
CNC(=O)Oc1cccc2c1OC(C)(C)C2O	pubchem_similarity	27975	0.4	0.07954545454545454	0.2900494001411433	0.4	0.6754389183546853	0.997793311418345	-0.8795747253325726	2.3630671397803895	25	0	0	25.0	33.679027489238244	True	0	237.25499999999997	1.6092	67.79	2	4	1	2	0.7782565727579457	5	2	5
CN1CC[C@]23c4c5ccc(O)c4O[C@H]2[C@@H](O)C=C[C@H]3[C@H]1C5	pubchem_similarity	5288826	0.4510250569476082	0.08333333333333333	0.4510250569476082	0.44155844155844154	0.6583680689152857	0.9859520765387804	-1.2488835458378655	2.522152372013554	26	1	1	25.0	33.639760127931346	True	0	285.343	1.1981	52.93000000000001	2	4	0	5	0.7033474919154648	4	2	3
CC1(C)O[C@@H]2C[C@H]3[C@@H]4CCC5=CC(=O)C=C[C@]5(C)[C@H]4[C@@H](O)C[C@]3(C)[C@]2(C(=O)CO)O1	pubchem_similarity	5311066	0.4125	0.08411214953271028	0.370653685674548	0.4125	0.6262111429225005	0.9927901236587412	-1.6095178754166253	2.2629477727554006	49	3	10	25.0	33.44654059381318	True	0	416.51400000000024	2.326700000000001	93.06	2	6	2	5	0.7177493123306524	6	1	6
CC[C@H](C)C(=O)O[C@H]1C[C@H](O)C=C2C=C[C@H](C)[C@H](CC[C@@H](O)C[C@@H](O)CC(=O)O)[C@H]21	pubchem_similarity	54687	0.34615384615384615	0.13725490196078433	0.26661631419939574	0.34615384615384615	0.6742511127508801	0.9966470118286209	-1.9820802701299896	1.8854241610189244	45	1	7	26.0	33.26046385054691	True	0	424.5340000000002	2.4404000000000003	124.29	4	6	10	2	0.39708378626335494	7	1	10
CC1(C)O[C@@H]2C[C@H]3[C@@H]4C[C@H](F)C5=CC(=O)CC[C@]5(C)[C@H]4[C@@H](O)C[C@]3(C)[C@]2(C(=O)CO)O1	pubchem_similarity	15209	0.39285714285714285	0.07272727272727272	0.3813443072702332	0.39285714285714285	0.6111259394732207	0.9960386004135148	-1.7567317391830364	2.1725283464613745	52	3	11	25.0	33.24773769762634	True	0	436.5200000000002	2.498700000000001	93.06	2	6	2	5	0.691028101051215	7	2	8
C/C(=C\c1csc(C)n1)[C@@H]1C[C@@H]2O[C@]2(C)CCC[C@H](C)[C@H](O)[C@@H](C)C(=O)C(C)(C)[C@@H](O)CC(=O)N1	pubchem_similarity	6445540	0.4418604651162791	0.07758620689655173	0.34289713086074175	0.4418604651162791	0.6633872752028677	0.9852982445281552	-2.031481508858198	2.491528494708091	57	2	12	25.0	33.05770703521601	True	1	506.7090000000003	4.050520000000002	112.05000000000001	3	7	2	3	0.521911808548141	8	3	10
CC1(C)O[C@@H]2C[C@H]3[C@@H]4CCC5=CC(=O)CC[C@]5(C)[C@@]4(F)[C@@H](O)C[C@]3(C)[C@]2(C(=O)CCl)O1	pubchem_similarity	443943	0.3838582677165354	0.07272727272727272	0.3838582677165354	0.35294117647058826	0.575153812011347	0.996679941125702	-1.3716914894600993	2.2349431437850917	49	3	10	25.0	32.98164394509294	True	0	454.96600000000024	3.889300000000003	72.83	1	5	2	5	0.6406683863701529	7	3	8
C=C1C(=O)O[C@@H]2C[C@@H](C)[C@@H]3C[C@H](O)O[C@@H](O)[C@@]3(C)C[C@H]12	pubchem_similarity	42295	0.43954802259887005	0.07608695652173914	0.43954802259887005	0.358974358974359	0.6137492588478168	0.9911273087257119	-1.1201771981364845	2.285803953622109	32	1	3	25.0	32.945014313389166	True	0	282.336	1.1937	75.99000000000001	2	5	0	3	0.5154645855073497	5	1	6
C=C1CC[C@@H]2[C@](C)(CO)[C@H](O)CC[C@@]2(C)[C@@H]1C/C=C1/C(=O)OC[C@H]1O	pubchem_similarity	5318517	0.45454545454545453	0.11224489795918367	0.4309954751131222	0.45454545454545453	0.7480896868688159	0.9725372592311232	-1.5977661838353554	2.0638660807207887	37	0	4	25.0	32.92087062886337	True	0	350.4550000000001	1.9625999999999997	86.99000000000001	3	5	3	3	0.41145073490169665	5	1	6
C/C=C1/C[C@@H](C)[C@@](C)(O)C(=O)OCC2=CCN3CC[C@@H](OC1=O)[C@@H]23	pubchem_similarity	5280906	0.4875	0.09	0.4105409153952843	0.4875	0.6215476632764377	0.9962952525628413	-1.1742515451367013	1.9715526270673656	37	0	4	25.0	32.890841588916985	True	0	335.40000000000003	1.1927999999999999	76.07	1	6	0	3	0.4071201682251943	6	2	8
CCCCCCCC(=O)OCC(O)CO	pubchem_similarity	3033877	0.453125	0.10256410256410256	0.453125	0.34285714285714286	0.6713199203558357	0.9690621590739971	-1.0338417172317662	2.1427064438579606	23	1	0	25.0	32.869037765024096	True	0	218.29299999999998	1.2433	66.76	2	4	9	0	0.45119548236347806	4	1	5
C[C@@H]1CCO[C@H]2Cn3cc(C(=O)NCc4ccc(F)cc4F)c(=O)c(O)c3C(=O)N12	pubchem_similarity	54726191	0.573170731707317	0.10185185185185185	0.4469399213924761	0.573170731707317	0.8462416919434801	0.9797730230120881	-1.215189092929568	1.799879364347869	39	1	6	23.0	32.845038594471056	True	0	419.3840000000002	1.3528	100.86999999999999	2	6	3	4	0.7824608276704147	10	3	9
COc1ccc(C[C@H]2NC[C@H](O)[C@H]2OC(C)=O)cc1	pubchem_similarity	253602	0.5507246376811594	0.10227272727272728	0.3157894736842105	0.5507246376811594	0.86552799106659	0.938129447007208	-1.202159122793545	2.3274159423898007	26	0	1	23.0	32.62732839037838	True	0	265.30899999999997	0.5020999999999994	67.78999999999999	2	5	4	2	0.7760869596059278	5	2	5
CC(C)OC(=O)[C@H](C)N[P@](=O)(OC[C@H]1O[C@@H](n2ccc(=O)[nH]c2=O)[C@](C)(F)[C@@H]1O)Oc1ccccc1	pubchem_similarity	45375808	0.6046511627906976	0.14545454545454545	0.4295816146140248	0.6046511627906976	0.8317473390647787	0.9879264738331464	-1.5794367631377022	1.901534449291583	54	3	12	24.0	32.56637960288637	True	1	529.4580000000002	1.6565000000000003	158.17999999999995	3	10	10	3	0.30528322976796235	14	4	8
CC(C)C(=O)Oc1ccc(CO)cc1[C@H](CCN(C(C)C)C(C)C)c1ccccc1	pubchem_similarity	6918558	0.4305555555555556	0.07216494845360824	0.27207465900933236	0.4305555555555556	0.6088801362275325	0.9730525684927285	-1.5624808786821078	1.635128169665146	50	1	9	25.0	32.55299483729968	True	1	411.58600000000007	5.381100000000005	49.77	1	4	10	2	0.4210996938628835	4	2	5
C[N+]1(C)[C@@H]2CC(OC(=O)[C@H](CO)c3ccccc3)C[C@H]1[C@@H]1O[C@@H]12	pubchem_similarity	71183	0.5	0.1111111111111111	0.391304347826087	0.5	0.8668328030046153	0.8865935179943666	-0.9309430273586479	2.2253827771022037	41	2	7	24.0	32.430445634912296	True	0	318.3930000000001	1.0626999999999995	59.06	1	4	4	4	0.5123331583066539	5	2	6
CC1(C)O[C@@H]2C[C@H]3[C@@H]4C[C@H](F)C5=CC(=O)C=C[C@]5(C)[C@@]4(F)[C@@H](O)C[C@]3(C)[C@]2(C(=O)CO)O1	pubchem_similarity	6215	0.3942307692307692	0.07339449541284404	0.3942307692307692	0.36904761904761907	0.6777938479801082	0.9951870403116307	-1.648193296680177	2.2559735934389087	51	3	11	24.0	32.317533998609115	True	0	452.49400000000026	2.366800000000001	93.06	2	6	2	5	0.6684104451867194	8	2	8
CC1(C)O[C@@H]2C[C@H]3[C@@H]4CCC5=CC(=O)C=C[C@]5(C)[C@@]4(F)[C@@H](O)C[C@]3(C)[C@]2(C(=O)CO)O1	pubchem_similarity	6436	0.39285714285714285	0.08333333333333333	0.3898750821827745	0.39285714285714285	0.6345144316537742	0.9937277145997473	-1.5180234678868763	2.3413701892147785	48	3	10	24.0	32.295021245753205	True	0	434.50400000000025	2.4188000000000005	93.06	2	6	2	5	0.6935078414535659	7	2	7
CCOc1ccccc1OCCN[C@H](C)Cc1ccc(OC)c(S(N)(=O)=O)c1	pubchem_similarity	129211	0.40625	0.0594059405940594	0.24540778839088906	0.40625	0.8190802408294228	0.9857963984530776	-1.0020072227786936	2.1344716535990926	42	6	10	24.0	32.28816054923914	True	0	408.5200000000001	2.3409000000000004	99.88	2	6	11	2	0.55378695740702	8	3	9
CC(C)NCC1CCc2cc(CO)c([N+](=O)[O-])cc2N1	pubchem_similarity	4612	0.4523809523809524	0.11956521739130435	0.28328611898017	0.4523809523809524	0.6880166879180841	0.9762028296598043	-1.3173405613551328	2.5851126336029733	28	1	2	24.0	32.26144255197805	True	0	279.34	1.8117999999999996	87.42999999999999	3	5	5	2	0.5649653084192341	6	2	3
CN1CCc2cc3c(cc2[C@H]1[C@@H]1OC(=O)c2c1ccc1c2OCO1)OCO3	pubchem_similarity	10237	0.52	0.08333333333333333	0.38928150765606595	0.52	0.7426367836792462	0.9962045183409459	-1.0454778715878699	2.728086205389021	34	2	5	23.0	32.22760249156076	True	0	367.3570000000002	2.5846999999999998	66.46000000000001	0	7	1	6	0.7179051230598081	7	2	8
CC(C)(C)NC[C@H](O)COc1nsnc1N1CCOCC1	pubchem_similarity	33624	0.627906976744186	0.12087912087912088	0.4355016538037486	0.627906976744186	0.8429778005714944	0.9584276784155	-1.1993266394438085	1.508306290973301	35	1	5	22.0	32.0737294426468	True	0	316.4270000000002	0.5024999999999997	79.74	2	8	6	2	0.7909853075121279	8	3	4
CN1[C@@H]2CC(OC(=O)[C@H](CO)c3ccccc3)C[C@H]1[C@@H]1O[C@@H]12	pubchem_similarity	3000322	0.5205479452054794	0.13793103448275862	0.3877388535031847	0.5205479452054794	0.8058106914021563	0.9573121290514361	-1.2829452292768753	2.2102352519744315	36	1	5	23.0	32.07172567816535	True	0	303.358	0.9180999999999995	62.3	1	5	4	4	0.6618093940597772	5	2	6
C[C@H](N[C@@H](CCc1ccccc1)C(=O)O)C(=O)N1CCC[C@H]1C(=O)O	pubchem_similarity	5462501	0.5652173913043478	0.13043478260869565	0.43853820598006643	0.5652173913043478	0.7069822974546207	0.9549116801677534	-1.3922112668739919	2.3436895144862198	38	3	7	23.0	32.05473606772799	True	0	348.39900000000017	1.1261000000000003	106.94000000000001	3	4	8	2	0.6499831585979154	7	2	9
CC(C)NCC(O)c1ccc(NS(C)(=O)=O)cc1	pubchem_similarity	5253	0.32558139534883723	0.08433734939759036	0.29767441860465116	0.32558139534883723	0.6905679493292681	0.9497780531428588	-1.3369503872348292	1.7100259700053235	28	1	2	24.0	32.03074259309848	True	0	272.37	1.0895000000000001	78.43	3	4	6	1	0.7241218527557277	6	3	7
CCCC(C)C1(CC)C(=O)NC(=S)NC1=O	pubchem_similarity	3000715	0.43037974683544306	0.0625	0.3402777777777778	0.43037974683544306	0.4419535213584465	0.9953193766181136	-0.7154834885932606	1.9511085728084498	28	1	2	24.0	31.754901940442757	True	0	242.34400000000002	1.3498999999999999	58.2	2	3	4	1	0.5777126778981032	5	3	8
CCCC(=O)Nc1ccc(OCC(O)CNC(C)C)c(C(C)=O)c1	pubchem_similarity	1978	0.5675675675675675	0.08247422680412371	0.25648628613787994	0.5675675675675675	0.6557506553997222	0.9583675377645091	-1.2551093716412953	1.7223705598644685	42	1	7	23.0	31.737482989469648	True	0	336.4320000000001	2.3655	87.66	3	5	10	1	0.5710137425129463	6	2	7
CC(=O)OCC(=O)[C@@]12N=C(C)O[C@@H]1C[C@H]1[C@@H]3CCC4=CC(=O)C=C[C@]4(C)[C@H]3[C@@H](O)C[C@@]12C	pubchem_similarity	189821	0.5061728395061729	0.07964601769911504	0.40433925049309666	0.5061728395061729	0.5906871190090478	0.9787284489002375	-1.2402215040775455	2.081632065608873	46	2	9	23.0	31.675247381158055	True	0	441.5240000000002	2.5632	102.26	1	7	3	5	0.6756078663027947	7	2	6
CCC[C@H](N[C@@H](C)C(=O)N1[C@H](C(=O)O)C[C@@H]2CCCC[C@@H]21)C(=O)O	pubchem_similarity	72022	0.5205479452054794	0.12087912087912088	0.4594894561598224	0.5205479452054794	0.5673594019103609	0.9611223090561275	-1.2679694572074705	2.688891915511139	39	1	6	23.0	31.563719316786393	True	0	340.4200000000001	1.4621	106.94000000000001	3	4	7	2	0.6476312865899645	7	2	9
COc1ccccc1OCCNCC(O)COc1cccc2[nH]c3ccccc3c12	pubchem_similarity	2585	0.5675675675675675	0.08163265306122448	0.4572072072072072	0.5675675675675675	0.8491085706458079	0.9923362146346829	-1.7281857332402826	1.6499860267263868	24	1	1	23.0	31.56294591336232	True	0	406.482	3.738000000000002	75.74000000000001	3	5	10	4	0.3499607634429391	6	2	5
COc1ccc2c(c1OC)CN1CCc3cc4c(cc3C1=C2)OCO4	pubchem_similarity	10217	0.48717948717948717	0.07142857142857142	0.3233799237611182	0.48717948717948717	0.7999347476887622	0.9993406264297959	-1.0977747393416337	2.367261309980491	25	0	1	22.0	31.55626619246828	True	0	337.37500000000006	3.3023000000000025	40.160000000000004	0	5	2	5	0.8408257939679773	5	2	4
CCCCC[C@H](O)/C=C/[C@@H]1[C@H]2C/C(=C/CCCC(=O)O)O[C@H]2C[C@H]1O	pubchem_similarity	5282411	0.42255125284738043	0.09	0.42255125284738043	0.35135135135135137	0.6076165767780404	0.9796733579061992	-1.5199060418742671	3.4933984556215645	43	1	7	24.0	31.509642054890218	True	0	352.471	3.4085000000000023	86.99000000000001	3	4	10	2	0.41421085445954503	5	1	6
CC(C)(C)NC[C@H](O)c1ccc(O)c(CO)c1	pubchem_similarity	123600	0.43661971830985913	0.08333333333333333	0.2971098265895954	0.43661971830985913	0.7515879620932767	0.9521064116062705	-1.554746614845053	2.0213552057976583	31	2	4	23.0	31.459446624814	True	0	239.315	1.3059999999999998	72.72	4	4	4	1	0.6389509580864461	4	2	4
Oc1ccc2c3c1O[C@H]1[C@@H](O)C=C[C@H]4[C@@H](C2)NCC[C@@]341	pubchem_similarity	5462508	0.44520940906483075	0.0625	0.44520940906483075	0.4383561643835616	0.7198865437067613	0.9790919741632613	-1.2890324870851482	2.9415818010912336	31	2	4	23.0	31.44032590720771	True	0	271.3160000000001	0.8558999999999997	61.72	3	4	0	5	0.6124099506600832	4	2	4
CCOc1ccc2c3c1O[C@H]1[C@@H](O)C=C[C@H]4[C@@H](C2)N(C)CC[C@@]341	pubchem_similarity	5359271	0.48717948717948717	0.1	0.45315161839863716	0.48717948717948717	0.6865748558316652	0.9779283143056612	-1.2263611123860938	2.9491722234642053	36	2	6	22.0	31.28341031132904	True	0	313.3970000000001	1.8911999999999998	41.93	1	4	2	5	0.8468594069504303	4	2	3
COC(=O)CCc1ccc(OCC(O)CNC(C)C)cc1	pubchem_similarity	59768	0.49295774647887325	0.0898876404494382	0.2939110070257611	0.49295774647887325	0.7735374495526796	0.9713299606526171	-1.396522271931504	1.7580541489932207	35	1	5	22.0	30.95474970530129	True	0	295.379	1.5298999999999996	67.79	2	5	9	1	0.6762987306145708	5	2	6
COc1ccc2c3c1O[C@H]1C[C@@H](O)C=C[C@@]31CCN(C)C2	pubchem_similarity	9651	0.46153846153846156	0.11578947368421053	0.4324806662700773	0.46153846153846156	0.765364141331201	0.8792326859704237	-1.9017969863875699	3.0287210291283677	32	1	4	22.0	30.877691455296397	True	0	287.35900000000004	1.8503	41.93	1	4	1	4	0.8005242690101381	4	2	3
CC(=O)Oc1ccc2c3c1O[C@H]1[C@@H](OC(C)=O)C=C[C@H]4[C@@H](C2)N(C)CC[C@@]341	pubchem_similarity	5462328	0.4733629300776915	0.0761904761904762	0.4733629300776915	0.4375	0.5519628554508519	0.9718572506525668	-1.095107477451541	2.795184919974709	43	2	8	23.0	30.740212717810273	True	0	369.41700000000014	1.9886	65.07000000000001	0	6	2	5	0.4513002015208058	6	2	5
CN1[C@H]2C[C@H](OC(=O)[C@H](CO)c3ccccc3)C[C@@H]1[C@@H](O)C2	pubchem_similarity	6918612	0.5555555555555556	0.10989010989010989	0.3583535108958838	0.5555555555555556	0.7678784206981124	0.9768026594824252	-1.6261168567620072	1.984466565685629	31	1	4	21.0	30.671006781605996	True	0	305.374	0.9016999999999993	70.0	2	5	4	3	0.8090213946615734	5	2	6
CC(C)(C)NCC(O)COc1cccc2c1C[C@H](O)[C@H](O)C2	pubchem_similarity	39147	0.4533333333333333	0.12359550561797752	0.2619047619047619	0.4533333333333333	0.7664339696136995	0.9818682459065775	-1.740044232465805	1.7105544175119367	22	0	0	22.0	30.669543714089862	True	0	309.406	0.6347999999999998	81.95	4	5	5	2	0.6414681234920219	5	2	5
CNC(=O)Oc1ccccc1C1OCCO1	pubchem_similarity	23421	0.5072463768115942	0.08333333333333333	0.34619750283768447	0.5072463768115942	0.7728068879660402	0.9859846225296336	-0.926265295030843	1.6204204567518972	21	0	0	21.0	30.51183998403798	True	0	223.22799999999995	1.4502	56.790000000000006	1	4	2	2	0.8240134854863425	5	2	5
CC(C)(C)NCC(O)c1ccc(O)c(CO)c1	pubchem_similarity	2083	0.43661971830985913	0.08333333333333333	0.2971098265895954	0.43661971830985913	0.7515879620932767	0.9572114511284165	-1.5693262731097757	2.0233729367935265	29	1	3	22.0	30.474761743380437	True	0	239.315	1.3059999999999998	72.72	4	4	4	1	0.6389509580864461	4	2	4
CN1[C@@H]2CC[C@H]1CC(OC(=O)[C@H](CO)c1ccccc1)C2	pubchem_similarity	154417	0.5	0.11627906976744186	0.4626865671641791	0.5	0.6988917897135529	0.9611769409879923	-1.353433486509465	1.9731352726297553	34	1	5	21.0	30.36308423720903	True	0	289.37500000000006	1.9308999999999996	49.769999999999996	1	4	4	3	0.8605899449393155	4	2	5
CC(C)C[C@H](NC(=O)[C@@H](O)[C@H](N)Cc1ccccc1)C(=O)O	pubchem_similarity	72172	0.463768115942029	0.09090909090909091	0.39707536557930256	0.463768115942029	0.7032006314994642	0.9662296942848235	-1.6802874163940362	1.7638808591196953	34	0	4	22.0	30.302411531605838	True	0	308.37800000000004	0.5328000000000004	112.64999999999999	4	4	8	1	0.5594935353474306	6	2	7
COc1ccc(CC(C)NCC(O)c2ccc(O)c(NC=O)c2)cc1	pubchem_similarity	3410	0.4657534246575342	0.08163265306122448	0.3968609865470852	0.4657534246575342	0.8383371636266366	0.965863526434036	-1.5903688539507768	1.9382125199047084	25	0	1	22.0	30.143838802891604	True	0	344.41100000000006	2.2233	90.82	4	5	9	2	0.4136022576828499	6	2	5
CCC(NC(C)C)C(O)c1ccc(O)c(O)c1	pubchem_similarity	3762	0.3670886075949367	0.08536585365853659	0.3670886075949367	0.35714285714285715	0.6106635175610098	0.9660127767816006	-1.5536785065324348	1.8785367611351644	32	1	4	22.0	29.731468767559893	True	0	239.315	1.9077999999999997	72.72	4	4	5	1	0.5922201213727966	4	2	4
COc1ccc2c3c1O[C@H]1C(=O)CC[C@@]4(O)[C@@H](C2)N(C)CC[C@]314	pubchem_similarity	5284603	0.5256410256410257	0.09	0.47042093287827075	0.5256410256410257	0.6947236205987639	0.996572325824897	-0.9953447608831352	2.9152253145298332	34	2	6	20.0	29.525217167964964	True	0	315.3690000000001	1.0481999999999998	59.00000000000001	1	5	1	5	0.839282607029206	5	2	5
COC1=CC=C2[C@H]3Cc4ccc(O)c5c4[C@@]2(CCN3C)[C@H]1O5	pubchem_similarity	5462306	0.47223719676549863	0.08080808080808081	0.47223719676549863	0.425	0.7137947514166522	0.9728279350189712	-1.2132815822446261	2.9449588965797098	33	1	5	20.0	29.293247455694356	True	0	297.354	2.1215	41.93000000000001	1	4	1	5	0.8619960546588811	4	2	3
O=C(O)CCCC[C@@H]1SC[C@@H]2NC(=O)N[C@@H]21	pubchem_similarity	171548	0.4931506849315068	0.08235294117647059	0.42303306727480045	0.4931506849315068	0.5533675363937576	0.9851150195932614	-1.1881043923039962	1.3242335545298842	25	1	2	21.0	29.008267901801425	True	0	244.31600000000003	0.7968000000000001	78.43	3	3	5	2	0.49347811519219625	6	3	5
CCC[C@@H]1C[C@@H](C(=O)N[C@@H]([C@H]2O[C@H](SC)[C@H](O)[C@@H](O)[C@H]2O)[C@H](C)Cl)N(C)C1	pubchem_similarity	446598	0.6075949367088608	0.15625	0.4720670391061452	0.6075949367088608	0.7626083560796311	0.997691655999665	-1.4909549992951587	1.929833891977388	45	1	9	20.0	28.87108541464131	True	0	424.9910000000001	0.3895000000000004	102.26	4	7	7	2	0.4382730169795818	9	4	7
CO[C@]12CC[C@@]3(C[C@@H]1[C@](C)(O)C(C)(C)C)[C@H]1Cc4ccc(O)c5c4[C@@]3(CCN1CC1CC1)[C@H]2O5	pubchem_similarity	644073	0.5443037974683544	0.08928571428571429	0.46867881548974943	0.5443037974683544	0.5242637298078996	0.9994995549806321	-1.8765748942402936	2.539668723482184	62	3	16	20.0	28.828759179599583	True	0	467.6500000000003	4.413800000000004	62.16	2	5	4	8	0.686738022566705	5	2	4
CCC1(CCC(C)C)C(=O)NC(=O)NC1=O	pubchem_similarity	2164	0.4864864864864865	0.0641025641025641	0.31690140845070425	0.4864864864864865	0.4403902613970413	0.9978097935630513	-0.7217728067722561	1.8993972028070176	31	2	5	20.0	28.426993342989384	True	0	226.27599999999998	1.1849999999999998	75.27000000000001	2	3	4	1	0.7067836690245718	5	2	10
C[C@@H]1NC(=O)N[C@@H]1CCCCCC(=O)O	pubchem_similarity	445027	0.5285714285714286	0.060240963855421686	0.39553752535496955	0.5285714285714286	0.5073786607028274	0.9862205427505115	-1.140572570998986	1.741850063129248	29	3	5	20.0	28.353379782237216	True	0	214.26499999999996	1.0914	78.43	3	2	6	1	0.5790345632409619	5	2	5
CC(C)NCC(O)c1ccc(O)c(O)c1	pubchem_similarity	3779	0.483739837398374	0.08860759493670886	0.483739837398374	0.39705882352941174	0.6701246415744873	0.9677836265815077	-1.5072003737705941	1.9939266024760938	24	1	2	20.0	28.35211513540562	True	0	211.261	1.1291999999999998	72.72	4	4	4	1	0.5632719285067509	4	2	4
C=C1CCN([C@H](C)[C@](O)(Cn2cncn2)c2ccc(F)cc2F)CC1	pubchem_similarity	489181	0.43023255813953487	0.09	0.38287989382879895	0.43023255813953487	0.7398248906249086	0.9943926588471365	-1.1188496857786572	1.629151093392758	33	2	6	19.0	28.145304664113006	True	0	348.3970000000001	2.4846000000000004	54.18	1	5	5	3	0.8437713718747005	7	3	3
CC(=O)OCC(=O)[C@@]12OC(C)(C)O[C@@H]1C[C@H]1[C@@H]3C[C@H](F)C4=CC(=O)C=C[C@]4(C)[C@@]3(F)[C@@H](O)C[C@@]12C	pubchem_similarity	9642	0.40662842574888464	0.07017543859649122	0.40662842574888464	0.35714285714285715	0.6305315410077046	0.9963126326647358	-1.5463978686772477	2.202493165214531	55	5	15	20.0	28.090861879452447	True	0	494.53100000000023	2.9376000000000015	99.13000000000001	1	7	3	5	0.6025729235661365	9	2	9
CCN(CC)CCNC(C(=O)OCCC(C)C)c1ccccc1	pubchem_similarity	5902	0.40540540540540543	0.07608695652173914	0.3701594533029613	0.40540540540540543	0.5835139881527444	0.9315864258202954	-1.3661480962329566	2.0453514317287014	45	1	9	20.0	27.895569484735972	True	0	320.477	3.248400000000002	41.57000000000001	1	4	11	1	0.6355850679808561	4	2	4
COc1ccc2c(c1OC)C(=O)O[C@@H]2[C@H]1c2c(cc3c(c2OC)OCO3)CCN1C	pubchem_similarity	275196	0.5526315789473685	0.0761904761904762	0.4098173515981735	0.5526315789473685	0.8375300867179448	0.9980590948280377	-1.3640364772669002	3.2370853981377774	46	1	10	18.0	27.55844082445778	True	0	413.4260000000003	2.881800000000001	75.69000000000001	0	8	4	5	0.7086818239336454	8	2	9
CC1CCc2c(N3CCC(O)CC3)c(F)cc3c(=O)c(C(=O)O)cn1c23	pubchem_similarity	4410	0.5121951219512195	0.08	0.4109112013929193	0.5121951219512195	0.6541766762771917	0.9992061840366013	-0.8678825614259934	2.9431046075752443	36	0	6	18.0	27.443232113079944	True	0	360.3850000000001	2.3071	82.77000000000001	2	5	2	4	0.8587615328865515	7	3	6
CC[C@H](C)C(=O)O[C@H]1C[C@@H](C)C=C2C=C[C@H](C)[C@H](CC[C@@H]3C[C@@H](O)CC(=O)O3)[C@H]21	pubchem_similarity	53232	0.4558659217877095	0.1485148514851485	0.4558659217877095	0.34615384615384615	0.5779785279688664	0.9796747370480424	-1.4209360697865758	2.5478286531161154	37	0	6	19.0	27.39030905155439	True	0	404.54700000000025	4.195500000000004	72.83	1	5	6	3	0.671999391844661	5	1	8
CC(=O)Oc1c(C)cc(OCC(O)CNC(C)C)c(C)c1C	pubchem_similarity	31477	0.4788732394366197	0.08888888888888889	0.36488027366020526	0.4788732394366197	0.5728678620842526	0.9933657308996815	-1.1221612721437522	1.6164064819369577	36	2	7	19.0	27.311968881577705	True	0	309.40600000000006	2.2748600000000003	67.79	2	5	7	1	0.5972565891756851	5	2	5
CCCCCCCCCCCC(=O)N(CCO)CCO	pubchem_similarity	8430	0.50390625	0.05128205128205128	0.50390625	0.4084507042253521	0.6183628884796226	0.9970982468455009	-1.3960605567984516	1.284126580640242	44	1	9	19.0	27.196301304567577	True	0	287.444	2.720500000000001	60.77000000000001	2	3	14	0	0.4829165123572757	4	2	4
COC(=O)[C@H]1[C@@H](OC(=O)c2ccccc2)C[C@@H]2CC[C@H]1N2C	pubchem_similarity	446220	0.4657534246575342	0.1111111111111111	0.34480234260614934	0.4657534246575342	0.7230212132122097	0.9963996196801649	-0.9908038433108551	1.9845797043105333	34	1	6	18.0	27.157816794081498	True	0	303.35800000000006	1.8677	55.84	0	5	3	3	0.7979361284429697	5	2	8
COc1ccc2c3c1O[C@H]1[C@@H](O)C=C[C@H]4[C@@H](C2)N(C)CC[C@@]341	pubchem_similarity	5284371	0.45454545454545453	0.09183673469387756	0.45284090909090907	0.45454545454545453	0.739561760182588	0.9760884851732231	-1.2043246234276457	2.9447193855569735	35	2	7	18.0	27.074549477612553	True	0	299.3700000000001	1.5010999999999999	41.93	1	4	1	5	0.7981444096668123	4	2	3
CCCC(C)(COC(N)=O)COC(=O)NC(C)C	pubchem_similarity	2576	0.3537832310838446	0.08333333333333333	0.3537832310838446	0.34210526315789475	0.5786184159007131	0.9821826162857533	-1.3304420938725998	1.1959741219946278	32	1	5	19.0	27.069629530946788	True	0	260.334	2.0227	90.65	2	4	7	0	0.7323095649562918	6	2	6
C[C@H]1C/C=C/[C@H]2[C@@H]3O[C@]3(C)[C@@H](C)[C@H]3[C@H](Cc4ccccc4)NC(=O)[C@]32OC(=O)O/C=C/[C@@](C)(O)C1=O	pubchem_similarity	5458385	0.5	0.05982905982905983	0.46290619251992643	0.5	0.7103966878623581	0.9966447201473048	-1.7418144122880101	2.9353430992477634	61	3	16	19.0	27.015124742925224	True	0	495.57200000000023	3.088900000000002	114.46000000000001	2	7	2	5	0.3681324022528638	8	2	13
CC(C)(C)NCC(O)COc1ccc(NC(=O)NC2CCCCC2)cc1	pubchem_similarity	68770	0.5945945945945946	0.10638297872340426	0.3773148148148148	0.5945945945945946	0.6324767674472538	0.98677626028701	-1.5998618773676632	2.2282071659938354	47	2	11	18.0	26.995744071818148	True	0	363.50200000000024	3.268600000000002	82.62	4	4	7	2	0.5991629276965469	6	2	5
O=C(N[C@H](CO)[C@H](O)c1ccc([N+](=O)[O-])cc1)C(Cl)Cl	pubchem_similarity	5959	0.39775280898876403	0.08045977011494253	0.39775280898876403	0.3950617283950617	0.8282673779568894	0.9812792348889647	-1.0979722588186975	2.636363460211413	26	1	3	19.0	26.816349289668185	True	0	323.13199999999995	0.9089999999999998	112.70000000000002	3	5	6	1	0.4090709280478973	9	3	5
CCOC(=O)C1=C[C@@H](OC(CC)CC)[C@H](NC(C)=O)[C@@H](N)C1	pubchem_similarity	65028	0.47297297297297297	0.12222222222222222	0.3462664714494876	0.47297297297297297	0.6829153918338076	0.9998469228506426	-1.2866589421578805	1.5811904887189252	38	2	8	18.0	26.803906976658496	True	0	312.41	1.2853999999999997	90.64999999999999	2	5	7	1	0.6912235198580302	6	2	6
CCOC(=O)CC(O)(CC(=O)OCC)C(=O)OCC	pubchem_similarity	6506	0.5	0.05263157894736842	0.5	0.2777777777777778	0.7466103651649568	0.9746202114456028	-1.0371156996721012	1.1474791125015849	29	2	5	18.0	26.412870129954946	True	0	276.28499999999997	0.18700000000000006	99.13000000000001	1	7	8	0	0.49859625509607547	7	1	11
CCOC(=O)C1=C(COCCN)NC(C)=C(C(=O)OC)C1c1ccccc1Cl	pubchem_similarity	2162	0.45121951219512196	0.07920792079207921	0.34231974921630093	0.45121951219512196	0.8215658840348147	0.9907281117677095	-1.2921737985216841	2.4807728209588604	40	1	8	18.0	26.378391395887515	True	0	408.88200000000006	2.266300000000001	99.88000000000001	2	7	8	2	0.5023259105130484	8	3	10
CN1[C@@H]2CC[C@H]1CC(OC(=O)C(CO)c1ccccc1)C2	pubchem_similarity	174174	0.5	0.11627906976744186	0.4626865671641791	0.5	0.6988917897135529	0.9590536497396462	-1.28504061588114	2.299440305713892	33	1	6	17.0	26.356714363463993	True	0	289.37500000000006	1.9308999999999996	49.769999999999996	1	4	4	3	0.8605899449393155	4	2	5
COC1=CC=C2[C@H]3Cc4ccc(OC)c5c4[C@@]2(CCN3C)[C@H]1O5	pubchem_similarity	5324289	0.47255113024757806	0.0707070707070707	0.47255113024757806	0.4074074074074074	0.7508234624532528	0.9744743412254913	-1.1350930588743917	2.9451159127015503	36	1	7	17.0	26.305486233746578	True	0	311.381	2.424500000000001	30.930000000000003	0	4	2	5	0.8392202113085693	4	2	3
CC(C)(C)NCC(O)c1cc(Cl)c(N)c(Cl)c1	pubchem_similarity	2783	0.32175925925925924	0.07317073170731707	0.32175925925925924	0.3157894736842105	0.7116600135417943	0.9630322642847099	-1.1748795546299307	2.1540641748704745	28	1	4	18.0	26.154092439778516	True	0	277.195	2.9971000000000005	58.28	3	3	3	1	0.7442931078481675	5	3	5
CN1C(=O)NC(=O)C(C)(C2=CCCCC2)C1=O	pubchem_similarity	3608	0.49333333333333335	0.058823529411764705	0.273542600896861	0.49333333333333335	0.47949409756435	0.9918420180846703	-0.713410225298376	2.4658738733322676	30	0	4	18.0	26.048894990109755	True	0	236.27099999999993	1.2012999999999998	66.48	1	3	1	2	0.5492380246867914	5	2	10
CC(=O)OCC(=O)[C@@]12OC3(CCCC3)O[C@@H]1C[C@H]1[C@@H]3CCC4=CC(=O)C=C[C@]4(C)[C@@]3(F)[C@@H](O)C[C@@]12C	pubchem_similarity	443958	0.41003911342894395	0.07758620689655173	0.41003911342894395	0.3855421686746988	0.5734272109149325	0.9921146879433443	-1.5783836637033692	2.1180974050451407	58	4	16	18.0	25.942635482940496	True	1	502.5790000000003	3.5238000000000023	99.13000000000001	1	7	3	6	0.5897471433786257	8	2	8
COc1ccc(OC)c(C(O)C(C)N)c1	pubchem_similarity	6082	0.3766968325791855	0.07407407407407407	0.3766968325791855	0.3188405797101449	0.8784991068077882	0.9482789463331035	-1.2712154903172295	2.1930849737535305	28	2	5	17.0	25.83114570530418	True	0	211.261	1.0844	64.71	2	4	4	1	0.781942163264455	4	2	4
CCC[C@H](N[C@@H](C)C(=O)N1[C@H](C(=O)O)C[C@@H]2CCCC[C@@H]21)C(=O)OCC	pubchem_similarity	107807	0.5405405405405406	0.11578947368421053	0.33514774494556765	0.5405405405405406	0.6093297741358988	0.9494225307633167	-1.2567720318621445	2.7749294591094715	53	3	14	17.0	25.677092833905608	True	0	368.47400000000016	1.940599999999999	95.94000000000001	2	5	8	2	0.6358209968803862	7	2	9
CO[C@H]1C[C@H](O[C@H]2CC[C@@]3(C)[C@H](CC[C@@H]4[C@@H]3CC[C@]3(C)[C@@H](C5=CC(=O)OC5)[C@@H](OC(C)=O)C[C@]43O)C2)O[C@@H](C)[C@@H]1O	pubchem_similarity	11541511	0.4430379746835443	0.10833333333333334	0.39198218262806234	0.4430379746835443	0.6524504764035338	0.9836553075497002	-1.8651306173236795	2.799402019082921	63	0	15	18.0	25.589953714666475	True	1	576.7270000000004	3.681000000000003	120.75000000000001	2	9	5	6	0.3729656552641951	9	1	9
C[C@H](CCC(=O)O)[C@H]1CC[C@H]2[C@@H]3[C@@H](O)C[C@@H]4C[C@H](O)CC[C@]4(C)[C@H]3CC[C@]12C	pubchem_similarity	31401	0.3436213991769547	0.09473684210526316	0.3436213991769547	0.33783783783783783	0.4647509681399228	0.9815342352649324	-1.6634220801612276	1.5682842413456102	54	0	12	18.0	25.569697926020876	True	0	392.5800000000002	4.477900000000004	77.76	3	3	4	4	0.659162096020487	4	1	5
C[C@H](CS)C(=O)N1CCC[C@H]1C(=O)O	pubchem_similarity	44093	0.5	0.12658227848101267	0.3325635103926097	0.5	0.49074466460042243	0.9834381150870865	-0.7170263197142357	1.6062524719653053	21	1	2	17.0	25.47663696079828	True	0	217.28999999999996	0.6279000000000001	57.61	2	3	3	1	0.6816110954453929	5	3	6
CCCC(C)C1(CC)C(=O)NC(=O)NC1=O	pubchem_similarity	4737	0.4864864864864865	0.0641025641025641	0.33876600698486614	0.4864864864864865	0.4358964832195205	0.9977324639543593	-0.7289395388241351	1.5968845223240187	28	2	5	17.0	25.417773797808266	True	0	226.276	1.1849999999999998	75.27000000000001	2	3	4	1	0.7067836690245719	5	2	10
CC(C)(C)NCC(O)c1cc(O)cc(O)c1	pubchem_similarity	5403	0.45121951219512196	0.07692307692307693	0.45121951219512196	0.38571428571428573	0.6586609328216518	0.9208376784066179	-2.2503435280988633	1.8897292330710513	27	1	4	17.0	25.22315186104556	True	0	225.288	1.5192999999999997	72.72	4	4	3	1	0.6290731330689312	4	2	4
O[C@H]1[C@H]2c3cc4c(cc3CN3CCC(=C[C@@H]1O)[C@H]23)OCO4	pubchem_similarity	72378	0.5131578947368421	0.1	0.4300239234449761	0.5131578947368421	0.811125416549719	0.9837112391801722	-1.2835225823333545	3.7307699913308503	26	1	4	16.0	25.207703943084418	True	0	287.31500000000005	0.7485999999999997	62.16000000000001	2	5	0	5	0.6895099729200832	5	2	4
CC(C)NCC(O)COc1cccc2[nH]c3ccccc3c12	pubchem_similarity	71739	0.5070422535211268	0.1	0.4086265607264472	0.5070422535211268	0.7961392728882248	0.9913142258008657	-1.5395403690672298	1.580925571653207	29	1	5	16.0	25.067450063986513	True	0	298.3860000000001	3.0588000000000006	57.279999999999994	3	3	6	3	0.6553391910672782	4	2	3
CCC[C@@H]1CC(=O)N([C@@H](CC)C(N)=O)C1	pubchem_similarity	9837243	0.4722222222222222	0.0963855421686747	0.3267441860465116	0.4722222222222222	0.48676013771229243	0.9988347596924559	-0.789811499406712	1.6693328918548793	26	1	4	16.0	24.53772090660476	True	0	212.29299999999995	0.8988999999999999	63.4	1	2	5	1	0.7355284136638994	4	2	4
C[N+]1(C)CCCC(OC(=O)C(O)(c2ccccc2)c2ccccc2)C1	pubchem_similarity	4057	0.4230769230769231	0.07954545454545454	0.31422018348623854	0.4230769230769231	0.7460244710714312	0.9209050685667326	-1.0474807320200683	1.8327193428759838	37	0	7	16.0	24.43282250591596	True	0	340.4430000000001	2.7045000000000012	46.53	1	3	4	3	0.6875579142294286	4	2	5
Cc1cccc(N2CC(CO)OC2=O)c1	pubchem_similarity	34521	0.6268656716417911	0.10588235294117647	0.42299107142857145	0.6268656716417911	0.8170090787004647	0.9986516947977628	-0.7573738692909022	1.679067067692309	20	0	2	14.0	24.149570587528384	True	0	207.22899999999998	1.31252	49.77	1	3	2	2	0.7950896625084042	4	2	4
CCC[C@@](C)(O)[C@H]1C[C@@]23C=C[C@]1(OC)[C@@H]1Oc4c(O)ccc5c4[C@@]12CCN(C)[C@@H]3C5	pubchem_similarity	644209	0.525	0.08928571428571429	0.477408818726184	0.525	0.6262861313383461	0.9992851275775501	-1.6924272910622258	2.6197925765757155	50	2	13	15.0	24.1121003603224	True	0	411.5420000000002	3.1636000000000015	62.160000000000004	2	5	4	7	0.7455575716376858	5	2	4
C/C(=C/C=C/[C@@H](C)C(=O)O)[C@H]1CN[C@H](C(=O)O)[C@H]1CC(=O)O	pubchem_similarity	5282253	0.4428251121076233	0.11235955056179775	0.4428251121076233	0.4166666666666667	0.6062167237082364	0.9807018231147024	-1.6997520853247874	2.474782918219648	31	3	7	16.0	23.917855745229875	True	0	311.3340000000001	0.9730999999999996	123.93000000000002	4	4	7	1	0.5163970893103934	7	2	11
C[N+]1(C)CCC(OC(=O)C(O)(c2ccccc2)C2CCCC2)C1	pubchem_similarity	3494	0.47368421052631576	0.07692307692307693	0.35113960113960113	0.47368421052631576	0.7894773275638806	0.9270324387460062	-0.8716029560558352	1.982821998092289	40	1	9	15.0	23.783706451945648	True	0	318.43700000000024	2.4562999999999997	46.53	1	3	4	3	0.6850778093160973	4	2	5
CCn1cc(C(=O)O)c(=O)c2cc(F)c(N3CCNC(C)C3)c(F)c21	pubchem_similarity	3948	0.5176470588235295	0.09	0.3926153846153846	0.5176470588235295	0.7313363863664316	0.9942187465381693	-0.9881491375268936	2.6004027058294437	37	2	9	14.0	23.679668370675913	True	0	351.353	1.7959	74.57000000000001	2	5	3	3	0.8820346880702983	8	3	7
CCCC[N+]1(C)[C@@H]2CC(OC(=O)[C@H](CO)c3ccccc3)C[C@H]1[C@@H]1O[C@@H]12	pubchem_similarity	160883	0.5308641975308642	0.10309278350515463	0.3947990543735225	0.5308641975308642	0.8542003870785698	0.9545579046073889	-0.9839866047294807	1.5889530219067953	46	1	11	15.0	23.607041809708136	True	0	360.47400000000005	2.2329999999999997	59.06	1	4	7	4	0.4602154446915017	5	2	6
CC[C@H]1[C@@H](O)[C@@H]2[C@H](CC[C@]3(C)[C@@H]([C@H](C)CCC(=O)O)CC[C@@H]23)[C@@]2(C)CC[C@@H](O)C[C@@H]12	pubchem_similarity	447715	0.3436213991769547	0.10309278350515463	0.3436213991769547	0.3333333333333333	0.45814435699076134	0.9693713894518171	-1.6255187014210994	1.946840464688997	58	0	14	16.0	23.273980123742227	True	1	420.63400000000024	5.114000000000006	77.76	3	3	5	4	0.5771567485068269	4	1	5
CCCCCCCCCCCC(=O)N(C)CC(=O)O	pubchem_similarity	7348	0.3561643835616438	0.0375	0.35523613963039014	0.3561643835616438	0.42802735863481983	0.9731676952428098	-1.1837704663044333	1.9655049353560035	39	2	9	16.0	23.21548480056377	True	0	271.40099999999995	3.4503000000000013	57.61	1	2	12	0	0.5530350265858287	4	2	4
NC(=O)CC[C@H](NC(=O)Cc1ccccc1)C(=O)O	pubchem_similarity	92258	0.4117647058823529	0.05813953488372093	0.32060185185185186	0.4117647058823529	0.7637398945490309	0.9978220846414738	-1.390634801030092	2.000807202230686	28	2	6	14.0	22.519675843817463	True	0	264.281	0.06399999999999956	109.49	3	3	7	1	0.6466354237944049	6	2	7
CCOC(=O)[C@H](CCc1ccccc1)N[C@H]1CCc2ccccc2N(CC(=O)O)C1=O	pubchem_similarity	5362124	0.5866666666666667	0.12	0.362592842673869	0.5866666666666667	0.754558208854207	0.9551235893199472	-1.4941342562757538	2.1966868688851977	47	1	12	13.0	22.110680899845153	True	0	424.49700000000024	2.5731	95.94	2	5	9	3	0.6009534602811888	7	2	8
CCN(CC)CCOC(=O)C(Cc1cccc2ccccc12)CC1CCCO1	pubchem_similarity	4417	0.43400447427293065	0.09803921568627451	0.43400447427293065	0.4189189189189189	0.6571440905611304	0.9661833536534099	-1.443882816198057	2.10516236696314	49	2	13	14.0	22.087584035426886	True	0	383.5320000000002	4.452600000000004	38.769999999999996	0	4	10	3	0.5682411406599145	4	2	5
CCCCCCCC(=O)N[C@H](CN1CCCC1)[C@H](O)c1ccc2c(c1)OCCO2	pubchem_similarity	23652731	0.6103896103896104	0.12244897959183673	0.3094202898550725	0.6103896103896104	0.6461881833572016	0.990639163861733	-1.5343026968959181	2.5346086537679713	49	0	12	13.0	21.975511235288703	True	0	404.55100000000016	3.4323000000000023	71.03000000000002	2	5	11	3	0.5530897750136828	6	2	5
O=NN(CCCl)C(=O)NC1CCCCC1	pubchem_similarity	3950	0.45824847250509165	0.07317073170731707	0.45824847250509165	0.379746835443038	0.5716922381427599	0.9984261099737015	-0.640776019483803	1.783892568483413	20	0	2	14.0	21.80978920666346	True	0	233.69899999999996	2.2509000000000006	61.77	1	3	4	1	0.4599613459771248	6	3	3
O=C(Nc1ccc(C[C@@H]2CC[C@H]([C@H](O)c3ccccc3)N2)cc1)[C@@H]1CCc2nccc(=O)n21	pubchem_similarity	44472635	0.5454545454545454	0.10185185185185185	0.3714644877435575	0.5454545454545454	0.7565317832306664	0.9742016535391005	-1.81856509060949	1.4276952880024083	50	1	13	13.0	21.793120883208072	True	0	444.53500000000014	2.766000000000001	96.25	3	6	6	5	0.5433932096189031	7	2	4
CC(C)(C)NCC(O)c1ccc(O)c(CO)n1	pubchem_similarity	4845	0.5138888888888888	0.08235294117647059	0.3896976483762598	0.5138888888888888	0.7872778056005914	0.9173318341983108	-1.66713122084996	1.819533075915539	29	1	6	13.0	21.762835266066492	True	0	240.303	0.7009999999999998	85.61	4	5	4	1	0.6222799026086435	5	2	4
C[C@H](CCC(=O)O)[C@H]1CC[C@H]2[C@@H]3[C@H](O)C[C@@H]4C[C@H](O)CC[C@]4(C)[C@H]3C[C@H](O)[C@]12C	pubchem_similarity	221493	0.3662551440329218	0.09090909090909091	0.3662551440329218	0.33783783783783783	0.518144452883228	0.9866995568188559	-1.9306150449174633	2.061116803637062	57	1	15	14.0	21.541072664782575	True	0	408.5790000000002	3.4487000000000023	97.99000000000001	4	4	4	4	0.571136456131648	5	1	6
CC(=O)NC[C@H]1CN(c2ccc(N3CCOCC3)c(F)c2)C(=O)O1	pubchem_similarity	441401	0.6363636363636364	0.09090909090909091	0.29058561897702	0.6363636363636364	0.8454866051806743	0.9508101521730272	-1.15643632732772	2.144475089739072	38	3	11	11.0	21.400014014952202	True	0	337.35100000000006	1.1235999999999997	71.11	1	5	4	3	0.8915973887511961	8	3	6
CCCCCCCN(CC)CCCC(O)c1ccc(NS(C)(=O)=O)cc1	pubchem_similarity	60753	0.3626373626373626	0.06451612903225806	0.32987312572087657	0.3626373626373626	0.5351516140721728	0.9662003426113127	-1.5471601178038046	2.0702136967898337	52	2	14	14.0	21.19964816785803	True	0	384.58600000000007	4.164000000000003	69.64	2	4	14	1	0.4725190328976435	6	3	6
CCOC(=O)[C@H](CCc1ccccc1)N[C@@H](C)C(=O)N1CCC[C@H]1C(=O)O	pubchem_similarity	5388962	0.5915492957746479	0.125	0.31705426356589145	0.5915492957746479	0.727171117985286	0.947996984618391	-1.289526397103545	2.0658984735018757	43	1	11	12.0	21.163585916307387	True	0	376.45300000000026	1.6046	95.94000000000001	2	5	9	2	0.6358354158694681	7	2	9
COCCc1ccc(OCC(O)CNC(C)C)cc1	pubchem_similarity	4171	0.4672131147540984	0.09302325581395349	0.4672131147540984	0.4647887323943662	0.8299374649584146	0.9396482459503146	-1.4160374438521428	1.7163232317986987	29	2	7	12.0	20.95559409759416	True	0	267.36899999999997	1.6132	50.72	2	4	9	1	0.7135696186852984	4	2	4
C=CCOc1ccccc1OCC(O)CNC(C)C	pubchem_similarity	4631	0.47530864197530864	0.10588235294117647	0.47530864197530864	0.45714285714285713	0.8166070477178282	0.9761145560364711	-1.4230462687756007	1.940233492279543	36	0	8	12.0	20.94947033101423	True	0	265.35299999999995	1.9890999999999999	50.72	2	4	9	1	0.6704564525308724	4	2	4
C[C@H](Cc1cc2c(c(C(N)=O)c1)N(CCCO)CC2)NCCOc1ccccc1OCC(F)(F)F	pubchem_similarity	5312125	0.5975609756097561	0.11607142857142858	0.3167235494880546	0.5975609756097561	0.7393661877049194	0.9942250386626721	-1.802101150199213	1.758712532663741	51	3	15	12.0	20.558706149405598	True	0	495.5420000000002	3.0711000000000013	97.05000000000001	3	6	13	3	0.36983125998632094	10	3	10
CC(C)NCC(O)c1cc(O)cc(O)c1	pubchem_similarity	4086	0.43902439024390244	0.09210526315789473	0.43902439024390244	0.40298507462686567	0.7028677977286888	0.9900989309337818	-1.4653217404118248	2.0170145270998576	22	1	4	12.0	20.377554543244116	True	0	211.261	1.1291999999999998	72.72	4	4	4	1	0.6021334012552946	4	2	4
COC(=O)C[C@](O)(CCCC(C)(C)O)C(=O)O[C@@H]1C(OC)=C[C@]23CCCN2CCc2cc4c(cc2[C@H]13)OCO4	pubchem_similarity	285033	0.5176470588235295	0.10344827586206896	0.4664429530201342	0.5176470588235295	0.7194215598575265	0.9956592486274523	-2.245807452586641	2.387559114911352	72	3	22	12.0	20.356930532765844	True	1	545.6290000000004	2.5807	123.99000000000002	2	10	9	5	0.4476247910169288	10	2	12
COc1ccc(CC(C)(C)NC[C@H](O)c2cc(O)cc3c2OCC(=O)N3)cc1	pubchem_similarity	11504295	0.569620253164557	0.10679611650485436	0.3122503328894807	0.569620253164557	0.8230004263360943	0.9946427124226739	-1.7715258421757925	2.0347820327353334	43	2	12	11.0	20.227168034501666	True	0	386.44800000000015	2.3760000000000003	100.05000000000001	4	6	7	3	0.5830459262462236	7	2	6
CC(CCc1ccc(O)cc1)NCC(O)c1ccc(O)cc1	pubchem_similarity	56052	0.503030303030303	0.08433734939759036	0.503030303030303	0.4142857142857143	0.7305434580184191	0.9790866764855732	-1.5414399088359345	2.032852308190469	29	0	6	11.0	19.816566435465255	True	0	301.386	2.7421000000000006	72.72	4	4	7	2	0.6343559916067271	4	2	4
CCOc1ccccc1OCC1CNCCO1	pubchem_similarity	5666	0.5285714285714286	0.09411764705882353	0.5236139630390144	0.5285714285714286	0.8453468527447159	0.9814953377117069	-1.228667040226489	2.022136446914358	25	0	5	10.0	19.80150531052696	True	0	237.29899999999992	1.4525	39.72	1	4	5	2	0.8411561496817551	4	2	4
CC(C)NCC(O)COc1ccc(CCOCC2CC2)cc1	pubchem_similarity	2369	0.5194274028629857	0.12222222222222222	0.5194274028629857	0.4647887323943662	0.7556773891778161	0.9384229710242693	-1.3692754303604762	1.423491801345605	40	2	11	11.0	19.773078256227812	True	0	307.434	2.3933999999999997	50.72	2	4	11	2	0.6164391834948149	4	2	4
O=CNC(N1CCN(C(NC=O)C(Cl)(Cl)Cl)CC1)C(Cl)(Cl)Cl	pubchem_similarity	33565	0.4189189189189189	0.06666666666666667	0.39553752535496955	0.4189189189189189	0.5973141142792913	0.9964222613608754	-1.0253298529021126	1.582297203248354	30	0	6	12.0	19.750925228350457	True	0	434.9660000000001	1.488600000000001	64.68	2	4	6	1	0.4908118737048845	12	3	8
CC(C)N1CCN(c2ccc(OC[C@H]3CO[C@](Cn4cncn4)(c4ccc(Cl)cc4Cl)O3)cc2)CC1	pubchem_similarity	441383	0.5595238095238095	0.09649122807017543	0.37757731958762886	0.5595238095238095	0.8413635093511443	0.9890506754439887	-1.2580656069561738	1.7682797089322437	55	5	18	11.0	19.721236214638722	True	1	532.472	4.462700000000003	64.88000000000001	0	8	8	5	0.4245793739951387	10	3	5
CCN(CC)C(=O)Nc1ccc(OCC(O)CNC(C)(C)C)c(C(C)=O)c1	pubchem_similarity	2663	0.5789473684210527	0.0707070707070707	0.26496350364963506	0.5789473684210527	0.5959305289205468	0.9645964101822946	-1.6258600493493744	1.851339904188277	55	2	16	11.0	19.70256846536238	True	0	379.5010000000002	2.8907000000000007	90.9	3	5	9	1	0.5740604449563793	7	2	7
CCCCN(CCCC)C(=O)CN1C[C@H](c2ccc3c(c2)OCO3)[C@@H](C(=O)O)[C@@H]1c1ccc(OC)cc1	pubchem_similarity	159594	0.5925925925925926	0.08256880733944955	0.3546548448385054	0.5925925925925926	0.703705910046743	0.9870590849885295	-1.6818208175086227	1.9505014707034252	61	2	18	11.0	19.660557951385847	True	1	510.63100000000026	4.694000000000004	88.54	1	6	12	4	0.44300197112127093	8	2	8
O=C(OC1C[C@H]2CC[C@@H](C1)[N+]21CCCC1)C(O)(c1ccccc1)c1ccccc1	pubchem_similarity	5284632	0.44	0.06666666666666667	0.34845049130763417	0.44	0.7625524980943802	0.9214906627342245	-0.966681192870527	2.0523220201677	45	1	12	11.0	19.398904470855786	True	0	392.519	3.769700000000003	46.53	1	3	4	5	0.6364424954881173	4	2	5
CCOC(=O)C1(c2ccccc2)CCN(CCc2ccc(N)cc2)CC1	pubchem_similarity	8944	0.4189189189189189	0.08421052631578947	0.2591760299625468	0.4189189189189189	0.6683512083935088	0.9720378798136784	-1.4690051392003907	1.9512808706255649	41	0	10	11.0	19.265441968052485	True	0	352.47800000000007	3.4082000000000017	55.56	1	4	6	3	0.6393437724099448	4	2	6
CCOC(=O)[C@H](CCc1ccccc1)N[C@H]1CCCN2CCC[C@@H](C(=O)O)N2C1=O	pubchem_similarity	56330	0.5844155844155844	0.1326530612244898	0.3569937369519833	0.5844155844155844	0.6773793226462989	0.9474981450824784	-1.3766430445382112	2.085148154222136	49	3	15	10.0	18.97915076294646	True	0	417.5060000000003	1.5955	99.18	2	6	8	3	0.619939920109502	8	2	9
COC(=O)C1=C(C)NC(C)=C(C(=O)O[C@@H]2CCCN(Cc3ccccc3)C2)[C@@H]1c1cccc([N+](=O)[O-])c1	pubchem_similarity	656668	0.4659090909090909	0.0990990990990991	0.3935040599625234	0.4659090909090909	0.717777526922455	0.9973536641385228	-1.220243583041281	1.7361689488566165	43	2	12	11.0	18.772604240129912	True	1	505.5710000000002	4.2104000000000035	111.00999999999999	1	8	7	4	0.3384809131079932	9	2	7
COc1ccccc1OCC1CNC(=O)O1	pubchem_similarity	6257	0.5652173913043478	0.09411764705882353	0.33608490566037735	0.5652173913043478	0.6966142687877979	0.989408758363511	-1.0909360646986266	1.9702550127037406	21	0	4	9.0	18.68466064069457	True	0	223.22799999999995	1.1824000000000001	56.790000000000006	1	4	4	2	0.8323729571689008	5	2	5
NCCCC[C@H](N[C@@H](CCc1ccccc1)C(=O)O)C(=O)N1CCC[C@H]1C(=O)O	pubchem_similarity	5362119	0.5714285714285714	0.11224489795918367	0.30038610038610036	0.5714285714285714	0.6763010361174836	0.9581831957523248	-1.575272874338029	2.203886375406421	37	0	9	10.0	18.237759148135737	True	0	405.49500000000023	1.2352000000000007	132.95999999999998	4	5	12	2	0.3844882105003128	8	2	10
CCC(C)C1(CC)C(=O)NC(=O)NC1=O	pubchem_similarity	2479	0.4657534246575342	0.06578947368421052	0.3255269320843091	0.4657534246575342	0.43846602335432955	0.9963414556357516	-0.6299193645572223	1.597034357648839	26	1	6	10.0	18.232151702848768	True	0	212.249	0.7948999999999999	75.27000000000001	2	3	3	1	0.6791427219817272	5	2	10
COc1ccc(OC)c(C(O)CNC(=O)CN)c1	pubchem_similarity	4195	0.5070422535211268	0.07865168539325842	0.38020247469066365	0.5070422535211268	0.8551187215842989	0.9621058623970784	-1.3220942751382434	2.286729418777118	21	0	4	9.0	18.09387675828981	True	0	254.28599999999997	-0.18789999999999946	93.80999999999999	3	5	6	1	0.6540368201081146	6	2	5
CC1CCC(NC(=O)N(CCCl)N=O)CC1	pubchem_similarity	5198	0.483739837398374	0.08333333333333333	0.483739837398374	0.38271604938271603	0.556045125685942	0.9986332626951588	-0.6993006291569845	1.8019473480267156	22	0	4	10.0	17.940770290274706	True	0	247.72599999999994	2.496900000000001	61.77	1	3	4	1	0.4713603546084927	6	3	3
CCCCCN(C)CCC(O)(P(=O)(O)O)P(=O)(O)O	pubchem_similarity	60852	0.4050632911392405	0.03614457831325301	0.325635103926097	0.4050632911392405	0.4605221887627463	0.9945543831422594	-1.2717229111627961	1.5483553042272964	35	0	8	11.0	17.847294413082235	True	0	319.23100000000005	0.4999999999999996	138.53	5	4	9	0	0.30575681014458816	10	3	7
Cc1cc(C)cc(OCC2CNC(=O)O2)c1	pubchem_similarity	15459	0.5671641791044776	0.10975609756097561	0.33801169590643276	0.5671641791044776	0.7648835904092395	0.9209591491692459	-1.045048942693278	1.7017094664994064	20	0	4	8.0	17.666678570493925	True	0	221.256	1.7906399999999998	47.56	1	3	3	2	0.8460710155484403	4	2	4
COC(=O)C1=C(C)NC(C)=C(C(=O)OCCN(C)Cc2ccccc2)C1c1cccc([N+](=O)[O-])c1	pubchem_similarity	4474	0.4157303370786517	0.06422018348623854	0.3485135989879823	0.4157303370786517	0.7449335471152124	0.9973592439368375	-1.177176090998529	2.0328982615243336	50	1	14	10.0	17.548942169357815	True	0	479.5330000000002	3.677800000000002	111.00999999999999	1	8	9	3	0.329448552641207	9	2	7
CCCCCCCCCCCCCCCC(=O)NCC(=O)O	pubchem_similarity	151008	0.4609375	0.07894736842105263	0.4609375	0.39436619718309857	0.4097810496444514	0.9859316431039613	-1.2772153663067027	1.6593561955400482	46	0	12	10.0	17.30284132640875	True	0	313.482	4.6685000000000025	66.4	2	2	16	0	0.40693226593598797	4	2	4
COc1ccc2c(c1O)-c1c(OC)c(OC)cc3c1[C@H](C2)N(C)CC3	pubchem_similarity	10143	0.4342105263157895	0.07368421052631578	0.36761083743842365	0.4342105263157895	0.7357669687944184	0.9464481132269109	-1.6484018654231885	2.9486241479636752	40	2	12	8.0	17.26964539030146	True	0	341.40700000000015	3.1701000000000015	51.160000000000004	1	5	3	4	0.9292381604843144	5	2	4
C[N+](C)(C)CCOC(=O)CCC(=O)OCC[N+](C)(C)C	pubchem_similarity	5314	0.453125	0.0547945205479452	0.453125	0.32894736842105265	0.7667133115721311	0.9986411523175146	-0.3754594463871891	1.4014423776258835	37	1	10	9.0	17.149736564132553	True	0	290.404	0.2654000000000025	52.60000000000001	0	4	9	0	0.4515871613452488	6	2	6
COc1ccc(C[C@@H](C)NC[C@H](O)c2ccc(O)c(NC=O)c2)cc1	pubchem_similarity	3083544	0.4657534246575342	0.08163265306122448	0.3968609865470852	0.4657534246575342	0.8383371636266366	0.9593134586026182	-1.5374413583158026	1.8887020884995807	39	0	10	9.0	17.12418859939735	True	0	344.41100000000006	2.2233	90.82	4	5	9	2	0.4136022576828499	6	2	5
CC(C)(C)NC[C@H](O)COc1cccc2c1CCCC2=O	pubchem_similarity	39468	0.4533333333333333	0.0851063829787234	0.2668144863266814	0.4533333333333333	0.6276632851263318	0.9836572833698004	-1.1739880591384328	1.9799023954344857	26	0	6	8.0	17.094876868701608	True	0	291.391	2.3334	58.559999999999995	2	4	5	2	0.8739705938909597	4	2	6
C[C@@H]1CN(c2c(F)c(N)c3c(=O)c(C(=O)O)cn(C4CC4)c3c2F)C[C@H](C)N1	pubchem_similarity	60464	0.4880952380952381	0.08080808080808081	0.42114485981308414	0.4880952380952381	0.7351876154374983	0.9848212199504645	-1.3172687576683255	2.6735597832808673	43	2	13	8.0	16.94080183452629	True	0	392.4060000000002	2.0816	100.59	3	6	3	4	0.6918289177745705	9	3	8
C[C@@H]1Cc2c(Cl)cc(C(=O)N[C@@H](Cc3ccccc3)C(=O)O)c(O)c2C(=O)O1	pubchem_similarity	442530	0.4868421052631579	0.11	0.35037406483790523	0.4868421052631579	0.7257827686874244	0.9812189097527316	-1.2081216548915197	2.5866693958053717	41	0	11	8.0	16.81294461092376	True	0	403.81800000000015	2.5727000000000007	112.93000000000002	3	5	5	3	0.6611706059916431	8	3	12
CC(C)[N+]1(C)[C@@H]2CC[C@H]1CC(OC(=O)C(CO)c1ccccc1)C2	pubchem_similarity	657309	0.4805194805194805	0.1111111111111111	0.46985210466439137	0.4805194805194805	0.7883688243697711	0.9034883157809901	-0.9264922718755161	2.171168195768087	42	1	12	8.0	16.68810871904079	True	0	332.464	2.8541000000000016	46.53	1	3	5	3	0.6661029067869589	4	2	5
CCN(CC)CCOC(=O)C(O)(c1ccccc1)c1ccccc1	pubchem_similarity	9330	0.410958904109589	0.04597701149425287	0.3961625282167043	0.410958904109589	0.6722463991595429	0.946500428385322	-1.3169353646476005	1.6453135669023387	32	0	8	8.0	16.511628015380346	True	0	327.42400000000004	2.807500000000001	49.769999999999996	1	4	8	2	0.7576131371191168	4	2	5
CCC(C)OC(=O)N1CCCCC1CCO	pubchem_similarity	125098	0.5652173913043478	0.14634146341463414	0.33691756272401435	0.5652173913043478	0.5402623498348166	0.9974647538758984	-0.8847875441507385	1.5304146833914642	31	0	8	7.0	16.308948309281895	True	0	229.31999999999994	2.1584000000000008	49.769999999999996	1	3	4	1	0.8033141304876098	4	2	4
O=C(O)COCCN1CCN(C(c2ccccc2)c2ccc(Cl)cc2)CC1	pubchem_similarity	2678	0.47297297297297297	0.07526881720430108	0.3519163763066202	0.47297297297297297	0.7360786579508917	0.9991517721597571	-1.3058758436590983	1.7591121349308683	47	1	14	7.0	15.946158584676443	True	0	388.8950000000002	3.148200000000002	53.010000000000005	1	4	8	3	0.7038936958101741	6	3	4
O=C(O)COCCN1CCN([C@H](c2ccccc2)c2ccc(Cl)cc2)CC1	pubchem_similarity	1549000	0.47297297297297297	0.07526881720430108	0.3519163763066202	0.47297297297297297	0.7360786579508917	0.9882103000251558	-1.5528729987011607	1.7581970257523614	47	1	14	7.0	15.913334168272637	True	0	388.8950000000002	3.148200000000002	53.010000000000005	1	4	8	3	0.7038936958101741	6	3	4
CCCCNC(=O)OCC#CI	pubchem_similarity	62097	0.43359375	0.06097560975609756	0.43359375	0.3333333333333333	0.4829946063845389	0.9997201377750322	-0.5761661228266126	1.1216862871709399	20	0	4	8.0	15.589338247910428	True	0	281.09299999999996	1.9086	38.33	1	2	4	0	0.4854066239387512	4	3	4
CC[N+]1(C)CCCC(OC(=O)C(O)(c2ccccc2)c2ccccc2)C1	pubchem_similarity	4832	0.4358974358974359	0.08791208791208792	0.3180778032036613	0.4358974358974359	0.7651569372363664	0.9428032305071353	-0.9897889926607645	1.7499870823897057	37	0	10	7.0	15.527008895230765	True	0	354.4700000000001	3.0946000000000016	46.53	1	3	5	3	0.6629327165831495	4	2	5
CC[C@]12CCCN3CCc4c(n(c5ccccc45)[C@@](O)(C(=O)OC)C1)[C@@H]32	pubchem_similarity	15376	0.5375	0.08653846153846154	0.47342995169082125	0.5375	0.6671399413664891	0.9286638489578829	-1.3926033994757696	3.121445000355201	38	2	12	6.0	15.33598910652913	True	0	354.45000000000016	2.9525000000000015	54.7	1	5	2	5	0.8427392256408339	5	2	4
O=C(OC1CN2CCC1CC2)C(O)(c1ccccc1)c1ccccc1	pubchem_similarity	23056	0.4166666666666667	0.10588235294117647	0.3240601503759398	0.4166666666666667	0.6779182526052226	0.9422625637986726	-1.267414311530943	1.649649783243585	30	0	8	6.0	14.88016302085358	True	0	337.41900000000004	2.5599	49.769999999999996	1	4	4	5	0.8714018303045943	4	2	5
CC(C)(C)CC(=O)OCC(=O)[C@@]12OC(C)(C)O[C@@H]1C[C@H]1[C@@H]3CCC4=CC(=O)C=C[C@]4(C)[C@@]3(F)[C@@H](O)C[C@@]12C	pubchem_similarity	21826	0.40352020860495436	0.07627118644067797	0.40352020860495436	0.38095238095238093	0.5686664544390451	0.9927486415492276	-1.5395101217145908	2.3433552441575505	65	4	22	7.0	14.740623187613721	True	1	532.6490000000002	4.405900000000004	99.13000000000001	1	7	4	5	0.5358144370210589	8	2	9
CC(=O)NCCCNCCCCNCCCN	pubchem_similarity	916	0.46875	0.06493506493506493	0.46875	0.34285714285714286	0.46253057225847694	0.9983704545627677	-1.1707386606292467	1.7293706717740112	35	2	11	6.0	13.341434801557261	True	0	244.38299999999992	-0.17919999999999747	79.18	4	4	12	0	0.35917076445066765	5	2	4
CNC(=O)[C@H]1O[C@@H](n2cnc3c(NCc4cccc(I)c4)ncnc32)[C@H](O)[C@@H]1O	pubchem_similarity	123683	0.6233766233766234	0.12380952380952381	0.4302741358760429	0.6233766233766234	0.8798307755419735	0.9613372771614189	-1.8266557011793507	0.8467454682690109	40	0	12	4.0	12.849640882753691	True	1	510.29200000000003	0.40819999999999884	134.42	4	9	5	4	0.36302812776745697	11	3	7
CC(C)C(=O)OCC(=O)[C@@]12O[C@H](C3CCCCC3)O[C@@H]1C[C@H]1[C@@H]3CCC4=CC(=O)C=C[C@]4(C)[C@H]3[C@@H](O)C[C@@]12C	pubchem_similarity	6918155	0.4125	0.10256410256410256	0.38865836791147995	0.4125	0.564594998023246	0.9979112002291223	-1.6341048895168317	2.3068958960708223	69	4	24	5.0	12.699385376010767	True	1	540.6970000000002	4.703900000000005	99.13000000000001	1	7	5	6	0.5046539264256359	7	1	9
COc1cc2c(cc1OC)[C@@H]1Cc3ccc(OC)c(OC)c3CN1CC2	pubchem_similarity	72301	0.4266666666666667	0.07692307692307693	0.297972972972973	0.4266666666666667	0.7574437018874248	0.9872107593275263	-1.2503407722272577	3.296387452988775	45	3	16	3.0	12.132502057170711	True	0	355.4340000000002	3.376500000000002	40.160000000000004	0	5	4	4	0.8408830140266502	5	2	4
CC(C)NCC(O)COc1ccc(CC(N)=O)cc1	pubchem_similarity	2249	0.5217391304347826	0.09195402298850575	0.49390243902439024	0.5217391304347826	0.8056650725183081	0.9749178126238004	-1.36623078847563	1.2179931836079805	33	1	11	2.0	11.057801169584806	True	0	266.34099999999995	0.45210000000000006	84.57999999999998	3	4	8	1	0.6376739781676249	5	2	5
CC(Cc1ccc(O)cc1)NCC(O)c1cc(O)cc(O)c1	pubchem_similarity	3343	0.42028985507246375	0.08333333333333333	0.2948717948717949	0.42028985507246375	0.7501818473655537	0.9931379748321009	-1.6696971415258284	2.003503191582627	32	0	10	2.0	10.270558837322348	True	0	303.358	2.0576	92.95	5	5	6	2	0.5631106475775396	5	2	5
C/C(=C(/CCO)SSCC1CCCO1)N(C=O)Cc1cnc(C)nc1N	pubchem_similarity	3002119	0.524390243902439	0.07272727272727272	0.279317697228145	0.524390243902439	0.7317694739195203	0.9929022312981426	-1.3446674335096955	1.638785392678263	45	2	16	1.0	9.43766616636659	True	0	398.55400000000014	2.49992	101.57000000000001	2	8	10	2	0.45782310170697527	9	3	4
COc1cc2c(cc1O)C[C@H]1c3c(cc(O)c(OC)c3-2)CCN1C	pubchem_similarity	10154	0.4473684210526316	0.07526881720430108	0.36724565756823824	0.4473684210526316	0.6758604145426823	0.960557788690378	-1.5557621403123407	3.256751647968291	37	1	13	0.0	9.13418171070688	True	0	327.3800000000001	2.8671000000000015	62.160000000000004	2	5	2	4	0.8879818034290742	5	2	4
CCCCCCCCCCCCCC(=O)OCC(O)CO	pubchem_similarity	79050	0.453125	0.10256410256410256	0.453125	0.34285714285714286	0.5387645642036175	0.9887223673327435	-1.2383891080256295	2.4034856077990123	34	0	11	1.0	8.384103125199886	True	0	302.455	3.583900000000002	66.76	2	4	15	0	0.35826063159813964	4	1	5
CCNC(=O)CCC/C=C\C[C@@H]1[C@@H](/C=C/[C@@H](O)CCc2ccccc2)[C@H](O)C[C@@H]1O	pubchem_similarity	5311027	0.5	0.10679611650485436	0.37471264367816093	0.5	0.712979921478098	0.9668955234399907	-1.9070645293279478	1.7048557641618616	55	1	19	0.0	7.762177303823757	True	0	415.5740000000001	3.146900000000002	89.79	4	4	12	2	0.31184363018252953	5	2	5
O=C1NCC2(CCN(CCc3ccccc3)CC2)O1	pubchem_similarity	3344	0.5833333333333334	0.06818181818181818	0.3924050632911392	0.5833333333333334	0.634155458183368	0.9761447373606121	-1.021607251654261	1.8848516605296215	30	0	11	-3.0	6.815827448725317	True	0	260.337	1.8034999999999997	41.57000000000001	1	3	3	3	0.9008052178700257	4	2	3
N[C@@H]1c2cccnc2[C@H](OC(=O)N2CCC(n3c(=O)[nH]c4ncccc43)CC2)CC[C@H]1c1cccc(F)c1F	pubchem_similarity	51049968	0.5714285714285714	0.09649122807017543	0.45526167698368036	0.5714285714285714	0.7110145406999225	0.9966542099763891	-1.5564459457466733	2.3310817638931325	55	1	20	-3.0	5.391248683815949	True	1	534.5670000000003	4.490000000000004	119.12999999999998	2	7	3	6	0.3740380384480267	11	3	6
C[C@H]1CN(C[C@H](Cc2ccccc2)C(=O)NCC(=O)O)CC[C@@]1(C)c1cccc(O)c1	pubchem_similarity	5488548	0.631578947368421	0.09433962264150944	0.4395973154362416	0.631578947368421	0.6590907627017258	0.9959658081615284	-1.7677930826933608	2.212150103580508	53	3	21	-4.0	5.28213637072356	True	0	424.5410000000002	3.051400000000001	89.87	3	4	8	3	0.6060542279978058	6	2	6
CC(C)Nc1nc2cc(Cl)c(Cl)cc2n1[C@H]1O[C@@H](CO)[C@H](O)[C@@H]1O	pubchem_similarity	471161	0.6493506493506493	0.23809523809523808	0.4021000617665225	0.6493506493506493	0.939097412531957	0.9997071200605643	-1.3718750911335373	1.9013186954167445	34	0	13	-5.0	5.071995961375325	True	0	376.24000000000007	1.7748999999999993	99.77000000000001	4	7	4	3	0.6493088431254906	9	3	7
CC(=O)Nc1ccc(OCC(O)CNC(C)C)cc1	pubchem_similarity	4883	0.5142857142857142	0.09302325581395349	0.48065173116089616	0.5142857142857142	0.7373759979771769	0.9707523730246662	-1.53417830990387	2.2120294749139333	32	0	12	-4.0	5.049780869286558	True	0	266.34099999999995	1.3826999999999992	70.59	3	4	7	1	0.6971143942765449	5	2	4
OCCOCCN1CCN(C(c2ccccc2)c2ccc(Cl)cc2)CC1	pubchem_similarity	3658	0.4657534246575342	0.08888888888888889	0.338389731621937	0.4657534246575342	0.7705087678655449	0.998418621814735	-1.2833808385267296	1.593700230007284	44	0	16	-4.0	5.025917914058061	True	0	374.91200000000015	3.055900000000001	35.940000000000005	1	4	8	3	0.720292463198365	5	3	3
CCOc1ccccc1OC(c1ccccc1)C1CNCCO1	pubchem_similarity	3022645	0.5070422535211268	0.0989010989010989	0.28455882352941175	0.5070422535211268	0.7834504481241225	0.9762242638839324	-1.5782440749084865	2.1172017543150226	37	0	14	-5.0	4.697404103782693	True	0	313.39700000000005	3.1938000000000004	39.72	1	4	6	3	0.8888730494256724	4	2	4
CN(C)CCOC(=O)C(c1ccccc1)C1(O)CCCC1	pubchem_similarity	2905	0.4657534246575342	0.06666666666666667	0.26448736998514116	0.4657534246575342	0.6761115678299517	0.9310528507635608	-1.373306636109366	1.8936339369814752	31	0	12	-5.0	3.9228950046522035	True	0	291.39100000000013	2.1801000000000004	49.769999999999996	1	4	6	2	0.816248731137982	4	2	5
CO/N=C1\CN(c2nc3c(cc2F)c(=O)c(C(=O)O)cn3C2CC2)CC1CN	pubchem_similarity	9571107	0.5053763440860215	0.07142857142857142	0.40710541642399534	0.5053763440860215	0.8622415116170176	0.9950678705591185	-1.0643243628373007	1.6970153862511579	43	1	17	-6.0	3.4278392336519827	True	0	389.38700000000017	0.966	123.04	2	8	5	4	0.7304236261034949	10	3	6
CC1=C(C(=O)O)N2C(=O)[C@@H](NC(=O)[C@H](N)C3=CCC=CC3)[C@H]2SC1	pubchem_similarity	38103	0.4567901234567901	0.1	0.3986527862829149	0.4567901234567901	0.7504672421853583	0.9875137748411033	-1.4367198068303444	1.8828200746257118	34	0	13	-5.0	3.2430735581284837	True	0	349.4120000000001	0.34860000000000113	112.73	3	5	4	3	0.4985490439835023	8	3	7
CCOC(=O)[C@H](CCc1ccccc1)N[C@@H](C)C(=O)N1[C@H](C(=O)O)C[C@@H]2CCC[C@@H]21	pubchem_similarity	5362129	0.547945205479452	0.10891089108910891	0.35428994082840237	0.547945205479452	0.702449754551663	0.9531269868775558	-1.63192189788889	2.2930935534144674	51	0	19	-6.0	2.804955504843794	True	0	416.5180000000003	2.3831999999999995	95.94000000000001	2	5	9	3	0.6003163359035135	7	2	9
COc1cccc([C@H](O)C2CCN(CCc3ccc(F)cc3)CC2)c1OC	pubchem_similarity	5311271	0.4666666666666667	0.11702127659574468	0.26178390137781	0.4666666666666667	0.7588768926808513	0.9892373989709083	-1.4327242168767877	2.3515704605819585	42	1	17	-7.0	2.2216075091800094	True	0	373.46800000000013	3.831000000000003	41.93000000000001	1	4	7	3	0.8009360645240826	5	3	4
OC(CNCC(O)C1CCc2cc(F)ccc2O1)C1CCc2cc(F)ccc2O1	pubchem_similarity	71301	0.48926553672316386	0.13095238095238096	0.48926553672316386	0.4342105263157895	0.7729634726255724	0.9999101011801355	-1.3282004515389927	1.9383325297545146	38	0	15	-7.0	2.0573721361945103	True	0	405.44100000000014	2.363600000000001	70.95	3	5	6	4	0.68846240126238	7	3	7
CCOc1c(N)c2c(c(OCC)c1OCC)C(C1c3c(cc4c(c3OC)OCO4)CCN1C)OC2=O	pubchem_similarity	72145	0.5949367088607594	0.08411214953271028	0.4401523394994559	0.5949367088607594	0.7967207430481972	0.9963288758806049	-1.5110781670912958	2.9659008277235497	53	3	22	-7.0	1.834852415730782	True	1	500.5480000000004	3.6429000000000027	110.94000000000003	1	10	8	5	0.42591358589625844	10	2	11
CCOC(=O)C1(c2ccccc2)CCN(CCC(C#N)(c2ccccc2)c2ccccc2)CC1	pubchem_similarity	13505	0.3835616438356164	0.0707070707070707	0.2960812772133527	0.3835616438356164	0.669195847446108	0.985892607421706	-1.5647545665592753	1.800369600607241	52	1	20	-6.0	1.4877401051834238	True	1	452.5980000000001	5.483280000000006	53.33	0	4	8	4	0.42462078961600247	4	2	6
COc1nc(NC(C)C)nc(NC(C)C)n1	pubchem_similarity	4928	0.39473684210526316	0.06756756756756757	0.39473684210526316	0.39436619718309857	0.6707032015258589	0.9771011418041772	-0.7643801703833148	1.1631197938045845	31	3	15	-8.0	0.6202469001463857	True	0	225.296	1.5208	71.96000000000001	2	6	5	1	0.79128428705194	6	2	3
CC1(C)S[C@@H]2[C@H](NC(=O)C(C(=O)O)c3ccccc3)C(=O)N2[C@H]1C(=O)O	pubchem_similarity	20824	0.46153846153846156	0.09574468085106383	0.4113159567705022	0.46153846153846156	0.7874406195099155	0.9973420131935159	-1.6150850011591718	1.886775104642601	34	0	14	-8.0	0.3834529764792107	True	0	378.4060000000001	0.4864999999999999	124.01	3	5	5	3	0.5029511300621745	9	3	12
C=C1[C@@H](C)[C@H]2[C@H](Cc3ccccc3)NC(=O)[C@]23[C@H](OC(C)=O)/C=C/[C@@](C)(O)C(=O)[C@@H](C)C/C=C/[C@H]3[C@@H]1O	pubchem_similarity	5458428	0.4675324675324675	0.06779661016949153	0.4195583596214511	0.4675324675324675	0.7272663055856674	0.9921734640466172	-1.925408253243428	2.7331959006851694	61	0	23	-8.0	0.053991456234628865	True	1	507.6270000000003	2.917100000000002	112.92999999999999	3	6	3	4	0.42842537175370193	7	2	12
CCCCCOC(=O)Nc1nc(=O)n([C@@H]2O[C@H](C)[C@@H](O)[C@H]2O)cc1F	pubchem_similarity	60953	0.6790123456790124	0.14432989690721648	0.3726474278544542	0.6790123456790124	0.8125062228553819	0.9982849848858901	-1.0783537783847046	1.7151269028234581	38	0	16	-10.0	-0.06255341648242174	True	0	359.35400000000004	0.7601999999999995	122.91000000000001	3	8	6	2	0.640839151584694	10	3	7
COC1=C(C(=O)O)N2C(=O)[C@@H](NC(=O)[C@H](N)C3=CCC=CC3)[C@H]2SC1	pubchem_similarity	5284529	0.5	0.10784313725490197	0.4087677725118483	0.5	0.8535482939843275	0.9971468929826403	-1.5276660221839533	1.827461819710351	33	1	15	-10.0	-1.4200412025161895	True	0	365.4110000000001	-0.06739999999999902	121.96	3	6	5	3	0.4604738435224115	9	3	8
CCCCCCCCCCCCCC[C@@H](O)[C@@H](O)[C@@H](N)CO	pubchem_similarity	122121	0.44140625	0.07792207792207792	0.44140625	0.4142857142857143	0.5912460301700178	0.9696512575238354	-1.9928869963924676	1.2470474187524783	46	1	19	-9.0	-1.7132319225181192	True	0	317.514	3.119	86.71000000000001	4	4	16	0	0.32943033152344653	4	2	4
CCN(CC)C(=O)C1CN2CCc3cc(OC)c(OC)cc3C2CC1OC(C)=O	pubchem_similarity	2342	0.5256410256410257	0.0891089108910891	0.380143696930111	0.5256410256410257	0.6464514058008127	0.9983194426434626	-1.3948719123773516	3.797536302535088	53	1	22	-11.0	-2.048079385945041	True	0	404.5070000000002	2.423	68.31	0	6	6	3	0.6786181154392725	7	2	7
CCC(=O)N(c1ccccc1)C1(COC)CCN(CCn2nnn(CC)c2=O)CC1	pubchem_similarity	51263	0.5287356321839081	0.0673076923076923	0.34144645340751045	0.5287356321839081	0.7077921646297731	0.9788921287182861	-1.278579799202692	1.9247689116933142	55	4	25	-12.0	-3.1619250001882206	True	0	416.52600000000024	1.3838999999999997	85.49000000000001	0	8	9	3	0.6140453744926112	9	2	3
CCOc1ccccc1O[C@H](c1ccccc1)[C@H]1CNCCO1	pubchem_similarity	127151	0.5070422535211268	0.0989010989010989	0.28455882352941175	0.5070422535211268	0.7834504481241225	0.9683579060902487	-1.4122594040195575	2.357114699465191	38	0	17	-13.0	-3.326194969598359	True	0	313.39700000000005	3.1938000000000004	39.72	1	4	6	3	0.8888730494256724	4	2	4
CCCOC(C(=O)OC1CCN(C)CC1)(c1ccccc1)c1ccccc1	pubchem_similarity	4942	0.4533333333333333	0.11363636363636363	0.3020833333333333	0.4533333333333333	0.6645998338718779	0.9627952475809332	-1.2020640136335148	2.0213692515440167	48	3	22	-12.0	-3.434575116705465	True	0	367.489	3.994200000000003	38.77	0	4	7	3	0.6937242687137712	4	2	5
CC(C)(C)NC(=O)N[C@H](C(=O)N1C[C@H]2[C@@H]([C@H]1C(=O)NC(CC1CCC1)C(=O)C(N)=O)C2(C)C)C(C)(C)C	pubchem_similarity	10324367	0.5769230769230769	0.11428571428571428	0.3250883392226148	0.5769230769230769	0.4993632138367607	0.983880305277701	-1.7614080549910762	1.6936169712680291	68	2	28	-12.0	-4.084851480184628	True	1	519.6870000000004	1.7112000000000023	150.70000000000002	4	5	8	3	0.36005526389778836	10	2	9
OCc1cc(C(O)CNCCCCCCOCCCCc2ccccc2)ccc1O	pubchem_similarity	5152	0.5	0.08163265306122448	0.3556581986143187	0.5	0.7444128678901716	0.9918451153626455	-1.8472120514518224	2.7494517925142565	53	0	24	-19.0	-11.104677763633054	True	0	415.57400000000007	4.107400000000005	81.95	4	5	16	2	0.3103203848328889	5	2	5
O=C(O[C@H]1CN2CCC1CC2)N1CCc2ccccc2[C@@H]1c1ccccc1	pubchem_similarity	154059	0.4931506849315068	0.08421052631578947	0.3555867884750527	0.4931506849315068	0.6412596309632836	0.9979838716437096	-1.1381928486650947	2.1146391262368747	45	1	23	-22.0	-12.818418753435662	True	0	362.47300000000007	3.864900000000003	32.78	0	3	2	6	0.8131189816830356	4	2	3
CC(C)COc1ccc(CNC(=O)N(Cc2ccc(F)cc2)C2CCN(C)CC2)cc1	pubchem_similarity	10071196	0.5316455696202531	0.12121212121212122	0.43658810325476993	0.5316455696202531	0.6934203840734193	0.9279759182729245	-2.268343839727793	2.155674525164132	56	1	29	-29.0	-20.172730611151483	True	0	427.5640000000002	4.6665000000000045	44.81	1	3	8	3	0.666091005927213	6	3	4
O=C(O)CNC(=O)C1C(=O)N(C2CCCCC2)C(=O)N(C2CCCCC2)C1=O	pubchem_similarity	91617630	0.7313432835820896	0.10975609756097561	0.4440639269406393	0.7313432835820896	0.5335950450123615	0.9985518450259268	-0.8775361008329441	1.6364474359270704	43	0	25	-32.0	-22.247022637607373	True	0	393.4400000000002	1.2595999999999992	124.09	2	5	5	3	0.6778051064598919	9	2	13
Cc1c(O)cccc1C(=O)N[C@@H](CSc1ccccc1)[C@H](O)CN1C[C@H]2CCCC[C@H]2C[C@H]1C(=O)NC(C)(C)C	pubchem_similarity	64143	0.5421686746987951	0.08547008547008547	0.3837764144512611	0.5421686746987951	0.6224973911472085	0.9993918781055959	-2.204096899692997	3.6214641437917883	68	1	34	-32.0	-24.066483277806995	True	1	567.7960000000003	4.747620000000004	101.9	4	6	9	4	0.326500977362608	8	3	7
CCCCS(=O)(=O)N[C@@H](Cc1ccc(OCCCCC2CCNCC2)cc1)C(=O)O	pubchem_similarity	60947	0.47191011235955055	0.12	0.4434589800443459	0.47191011235955055	0.6066471473149045	0.9786313399928369	-1.5938873252964814	2.734701975761897	61	3	33	-32.0	-24.338354508917405	True	0	440.6060000000003	2.9505	104.73	3	5	14	2	0.3843022048921749	8	3	10
CC(C)CN(C[C@@H](O)[C@H](Cc1ccccc1)NC(=O)O[C@H]1CO[C@H]2OCC[C@H]21)S(=O)(=O)c1ccc(N)cc1	pubchem_similarity	213039	0.5208333333333334	0.13513513513513514	0.4396728016359918	0.5208333333333334	0.8011155155992241	0.9905835038242188	-1.8678893251371618	1.9049229686409457	67	2	36	-37.0	-28.728582440644786	True	1	547.6740000000003	2.3753	140.42000000000002	3	8	11	4	0.36442311667248134	11	3	11
CCCCN1C(=O)[C@@H]([C@H](O)C2CCCCC2)NC(=O)C12CCN(Cc1ccc(Oc3ccc(C(=O)O)cc3)cc1)CC2	pubchem_similarity	3001322	0.6025641025641025	0.11711711711711711	0.38466803559206025	0.6025641025641025	0.6346173410061439	0.9914325087096557	-1.8350581576783538	1.8927537501625014	79	0	41	-44.0	-35.608970470470354	True	1	577.7220000000002	4.580000000000004	119.41000000000001	3	6	10	5	0.378225602855961	9	2	11
